# Supplementary material for: Genome-Wide Identification and Function Analyses of Heat Shock Transcription Factors in Potato
Source: Front Plant Sci. 2016 Apr 19;7:490. doi: 10.3389/fpls.2016.00490 (PMC4836240; doi:10.3389/fpls.2016.00490)
Supplement: Supplementary file 2 [file Table2.XLS]

## Sheet: Sheet1
Supplementary Table S2. The expression of each gene in different organs or tissues extracted from RNAseq data
Gene name	transcript_id	BV_L [DM Leaves]	BV_N [DM Roots (in vitro, Media B)]	BV_O [DM Shoots (in vitro, Media B)]	BV_P_P [DM Callus (10 & 11 wks old, Leaves & Stems, in vitro, Media D)]	BV_P_R [DM Tubers (Whole, Sample 1)]	BV_P_V [DM Sepals]	BV_P_X [DM Stamens]	BV_Q [DM Stolons (Above & Below Ground)]	BV_T [DM Whole Mature Flowers]	BV_U [DM Petioles]	BV_W [DM Petals]	BV_Y [DM Carpels]
StHSF001	PGSC0003DMT400008199	4.13624	31.4702	6.95188	12.9627	17.1741	7.28046	2.02926	6.67094	4.18185	4.11214	4.2529	12.9768
StHSF002	PGSC0003DMT400038382	2.04859	3.26726	3.04721	6.36309	7.56958	6.27854	4.36963	7.27656	7.47404	3.28918	6.96391	4.38862
StHSF003	PGSC0003DMT400069550	3.27671	7.989	4.34427	3.32819	2.78293	5.86453	3.436	2.84225	6.22278	3.2856	4.66723	5.95969
StHSF004	PGSC0003DMT400021234	29.4415	50.1563	21.0977	22.4068	12.334	6.20904	2.64149	1.56033	45.5804	43.9551	14.0851	4.80946
StHSF005	PGSC0003DMT400006917	21.0434	40.2132	20.4232	12.7383	13.6095	17.3253	2.37246	6.00743	15.4764	18.0895	10.2217	5.83161
StHSF006	PGSC0003DMT400071486	4.40014	18.9549	12.8229	11.0523	12.1851	10.0784	6.36351	21.0266	5.97273	6.73487	10.7647	7.78385
StHSF007	PGSC0003DMT400044683	2.46507	0.859923	13.293	3.30425	6.06973	2.01999	0.234595	39.9121	0.0931083	5.01085	0.518237	0.167643
StHSF008	PGSC0003DMT400073057	5.60904	17.007	8.36908	11.0755	12.7232	5.16829	5.97732	7.66626	6.07007	7.32605	5.78594	5.01342
StHSF009	PGSC0003DMT400011871	8.05544	167.405	30.209	66.8777	118.485	61.0729	62.7358	71.4196	31.9663	24.1778	36.7067	59.8375
StHSF010	PGSC0003DMT400016511	0	0.711938	0.372363	0	0.404349	0	0.0832385	0.112572	0.0929152	0	0.153233	0
StHSF011	PGSC0003DMT400041944	4.47952	7.80432	6.07108	5.26106	18.4932	0.0670054	0.112057	0.303093	6.28213	3.19133	0.412571	2.66923
StHSF012	PGSC0003DMT400049793	8.71945	7.62904	4.16136	45.6776	28.7538	0.458191	0.17028	5.96866	3.0272	4.73168	0.639997	1.42011
StHSF013	PGSC0003DMT400049795	9.92503	8.91385	5.35544	38.6576	25.9639	0.738298	0.044036	7.00791	2.21443	5.78295	0.324263	2.62237
StHSF014	PGSC0003DMT400045089	3.07269	10.7097	10.9995	9.61312	18.4665	10.0671	5.68428	5.51616	9.77327	3.29537	6.39033	5.83981
StHSF015	PGSC0003DMT400091790	2.76e-10	4.94e-09	1.1e-09	7.65e-10	1.5e-06	2.85e-09	3.7e-09	1.61e-09	2.76e-09	3.84e-11	2.39e-09	2.18e-09
StHSF016	PGSC0003DMT400093663	0	0	0	0	0	0	0	0	0	0	0	0
StHSF017	PGSC0003DMT400073065	0	0	0	0	0.192082	0	0	0	0	0	0	0
StHSF018	PGSC0003DMT400082752	1.53177	16.8549	8.34213	2.75475	4.21582	5.86561	4.8664	0.829142	6.15926	1.3641	5.07885	34.5931
StHSF019	PGSC0003DMT400010294	2.37097	27.0024	10.3612	69.9875	107.608	15.5678	8.86576	44.3339	6.73708	8.31375	2.70688	17.7189
StHSF020	PGSC0003DMT400037144	20.6412	602.789	199.295	389.165	834.775	387.957	232.582	146.494	99.9054	54.6123	113.652	311.367
StHSF021	PGSC0003DMT400007895	5.10713	26.2134	12.4841	49.2735	42.5018	7.16808	4.3288	11.3869	5.19203	9.2575	7.18182	26.1182
StHSF022	PGSC0003DMT400070196	0	0.726306	1.60393	15.823	3.79875	0.507775	2.97214	5.16796	0.421291	0.201536	0	0.80911
StHSF023	PGSC0003DMT400021089	0	0.313409	0.113343	0.348707	0	0	0	0.832665	0	4.17e-07	1.8e-06	0
StHSF024	PGSC0003DMT400020554	0.705136	1.92015	5.13303	10.2108	6.51426	0.335603	0	5.92048	0.334132	6.46024	0.206641	0.601611
StHSF025	PGSC0003DMT400084857	0	0	0	0	0	0	0	0	0	0	0	0
StHSF026	PGSC0003DMT400076418	0.12519	3.74994	0.435848	17.8506	0.265041	0	0.657654	0	0.32627	0	0	0.261091
StHSF027	PGSC0003DMT400001025	12.268	60.618	22.4567	22.2607	29.6997	41.8773	22.3974	10.5527	21.6497	10.8597	32.2756	26.9624
