# Supplementary material for: Genome-Wide Identification and Function Analyses of Heat Shock Transcription Factors in Potato
Source: Front Plant Sci. 2016 Apr 19;7:490. doi: 10.3389/fpls.2016.00490 (PMC4836240; doi:10.3389/fpls.2016.00490)
Supplement: Supplementary file 3 [file Table3.xls]

## Sheet: Sheet1
Supplement Table S3. The Hsf-co-expressed genes sequence number in Spud DB Potato Genomics Resources
Module 1（643）		Module 2（623）		Module 3（530）		Module 4（460）		Module 5（305）		Module 6（286）		Module 7（98）		Module 8（42）		Module 9（28）		Module 10（28）		Module 11（22)		Module 12 (18)		Module 13 (13)		Module 14 (12)		Module 15 (10)
PGSC0003DMT400000135	Pentatricopeptide repeat-containing protein	PGSC0003DMT400000120	Kiwellin	PGSC0003DMT400000108	Synaptotagmin	PGSC0003DMT400000098	KDEL motif-containing protein 1	PGSC0003DMT400000247	BCL-2-associated athanogene 6	PGSC0003DMT400000936	Protein-tyrosine phosphatase mitochondrial 1, mitochondrial	PGSC0003DMT400000649	SINA1	PGSC0003DMT400007477	CM0545.410.nc protein	PGSC0003DMT400000838	ATOFP8/OFP8	PGSC0003DMT400004370	Ubiquitin-protein ligase	PGSC0003DMT400001180	Heat shock cognate 70 kDa protein	PGSC0003DMT400011871（StHsf009）	HsfA5	PGSC0003DMT400000338	Late embryogenesis abundant hydroxyproline-rich glycoprotein	PGSC0003DMT400001049	Spotted leaf protein	PGSC0003DMT400020581	Cold regulated protein 27
PGSC0003DMT400000430	Cytochrome P450	PGSC0003DMT400000233	Class III chitinase	PGSC0003DMT400000118	Kiwellin	PGSC0003DMT400000301	Triacylglycerol lipase	PGSC0003DMT400000594	Conserved gene of unknown function	PGSC0003DMT400001025（StHsf027）	HsfC	PGSC0003DMT400001053	Hypothetical gene of unknown function	PGSC0003DMT400008022	Flavonol synthase/flavanone 3-hydroxylase	PGSC0003DMT400008818	Pollenless3	PGSC0003DMT400008199 (StHsf001)	HsfA1b	PGSC0003DMT400007565	Hypothetical gene of unknown function	PGSC0003DMT400015070	OTU-like cysteine type protease	PGSC0003DMT400011818	Histidine kinase 1 plant	PGSC0003DMT400010294（StHsf019）	HsfB1	PGSC0003DMT400021234 （StHsf004）	HsfA2
PGSC0003DMT400000681	Pentatricopeptide repeat-containing protein	PGSC0003DMT400000478	Protein AFR	PGSC0003DMT400000171	Pentatricopeptide repeat-containing protein	PGSC0003DMT400000712	Conserved gene of unknown function	PGSC0003DMT400000961	Malic enzyme	PGSC0003DMT400001251	Rock-N-rollers	PGSC0003DMT400001821	Cleavage and polyadenylation specificity factor subunit 3-I	PGSC0003DMT400012104	Hairy meristem	PGSC0003DMT400008821	Pollenless3	PGSC0003DMT400010210	Serine/threonine-protein kinase	PGSC0003DMT400021142	Cytosolic class II small heat shock protein HCT2	PGSC0003DMT400019706	DNA-directed RNA polymerase III subunit F	PGSC0003DMT400015763	Cell adhesion protein	PGSC0003DMT400023052	Isoform 2 of UNC93	PGSC0003DMT400031618	Carbon-nitrogen hydrolase family protein
PGSC0003DMT400000738	Hypothetical gene of unknown function	PGSC0003DMT400000552	2-hydroxyacid dehydrogenase	PGSC0003DMT400000194	Hypothetical gene of unknown function	PGSC0003DMT400001041	ENTH/VHS family protein	PGSC0003DMT400001659	Hypothetical gene of unknown function	PGSC0003DMT400001429	mitochondrial aldehyde dehydrogenase	PGSC0003DMT400001942	Phosphatidylinositol transporter	PGSC0003DMT400013634	F-box family protein	PGSC0003DMT400009115	Serine-threonine protein kinase, plant-type	PGSC0003DMT400010750	RING zinc finger protein	PGSC0003DMT400021782	Conserved gene of unknown function	PGSC0003DMT400023968	Radical SAM domain-containing protein	PGSC0003DMT400020554（StHsf024）	HsfB4a	PGSC0003DMT400023402	Beta-glucanase	PGSC0003DMT400040154	Ptpla domain protein
PGSC0003DMT400000835	Hypothetical gene of unknown function	PGSC0003DMT400000752	Cytokinin oxidase/dehydrogenase 2	PGSC0003DMT400000597	Mitochondrial carrier	PGSC0003DMT400001154	non-phototropic hypocotyl 3	PGSC0003DMT400001685	Racemase and epimerase, acting on amino acids and derivatives	PGSC0003DMT400001470	Pentatricopeptide repeat-containing protein	PGSC0003DMT400002368	Conserved gene of unknown function	PGSC0003DMT400013686	Hypothetical gene of unknown function	PGSC0003DMT400015102	Protein FAF-like, chloroplastic	PGSC0003DMT400011866	DNA binding protein	PGSC0003DMT400023713	Small heat stress protein class CIII	PGSC0003DMT400034108	High mobility group protein 2 HMG2	PGSC0003DMT400025493	Receptor protein kinase	PGSC0003DMT400034059	TMV resistance protein N	PGSC0003DMT400051416	Circadian clock-associated FKF1
PGSC0003DMT400001035	Hypothetical gene of unknown function	PGSC0003DMT400000801	Senescence/dehydration-associated protein	PGSC0003DMT400000875	Salt responsive protein 2	PGSC0003DMT400001779	glutathione S-transferase MSR-1	PGSC0003DMT400002719	Thioredoxin domain-containing protein	PGSC0003DMT400001796	Phd finger transcription factor	PGSC0003DMT400002636	DNA polymerase eta	PGSC0003DMT400013979	reverse transcriptase	PGSC0003DMT400016511（StHsf010）	HsfA6a	PGSC0003DMT400014488	Protein binding protein	PGSC0003DMT400031069	Conserved gene of unknown function	PGSC0003DMT400036450	TdcA1-ORF2 protein	PGSC0003DMT400031301	RuBisCO large subunit-binding protein subunit alpha, chloroplastic	PGSC0003DMT400037771	Zinc finger protein	PGSC0003DMT400053731	Conserved gene of unknown function
PGSC0003DMT400001036	Polyprotein	PGSC0003DMT400000883	Cytokinin oxidase/dehydrogenase 2	PGSC0003DMT400001409	Hypothetical gene of unknown function	PGSC0003DMT400001894	Nodulin family protein	PGSC0003DMT400003271	Hypothetical gene of unknown function	PGSC0003DMT400003102	Hypothetical gene of unknown function	PGSC0003DMT400003328	Aldose-1-epimerase	PGSC0003DMT400014933	Ubiquitin ligase, Det1/DDB1-complexing domain containing protein	PGSC0003DMT400016881	AP2 transcription factor SlAP2e	PGSC0003DMT400015621	Hypothetical gene of unknown function	PGSC0003DMT400033475	GrpE protein homolog	PGSC0003DMT400040714	Protein transport protein sec23	PGSC0003DMT400040140	Ethylene-responsive small GTP-binding protein	PGSC0003DMT400039130	Defensin P322	PGSC0003DMT400069893	Conserved gene of unknown function
PGSC0003DMT400001073	Hypothetical gene of unknown function	PGSC0003DMT400000933	mRNA, clone: RTFL01-02-K04	PGSC0003DMT400001705	GTP binding protein	PGSC0003DMT400001906	Heterotrimeric G protein beta 2 subunit	PGSC0003DMT400003371	KH domain-containing protein	PGSC0003DMT400003433	Circadian clock coupling factor	PGSC0003DMT400005915	RNA lariat debranching enzyme	PGSC0003DMT400018296	Mannose-binding lectin	PGSC0003DMT400017593	Aldehyde oxidase	PGSC0003DMT400017568	Stress-associated protein 4	PGSC0003DMT400033672	Hypothetical gene of unknown function	PGSC0003DMT400040813	Centrin	PGSC0003DMT400054791	Phosphoenolpyruvate carboxylase	PGSC0003DMT400045810	Serine/threonine-protein kinase SAPK1	PGSC0003DMT400072963	Phosphorylase
PGSC0003DMT400001183	Ethylene response factor ERF10	PGSC0003DMT400001066	Osmotin	PGSC0003DMT400002036	Adhesive plaque matrix protein	PGSC0003DMT400002331	Calcium-dependent protein kinase	PGSC0003DMT400003451	Lyk11	PGSC0003DMT400003470	Protein COBRA	PGSC0003DMT400006465	ATP binding / damaged DNA binding / nucleoside-triphosphatase/ nucleotide binding protein	PGSC0003DMT400022316	D-lactate dehydrogenase	PGSC0003DMT400019410	LOB domain-containing protein	PGSC0003DMT400018397	ATP-dependent transporter	PGSC0003DMT400046377	Pre-mRNA cleavage factor im, 25kD subunit	PGSC0003DMT400048853	Hypothetical gene of unknown function	PGSC0003DMT400055745	Small nuclear ribonucleoprotein-associated protein	PGSC0003DMT400057460	Rab3 GTPase-activating protein catalytic subunit	PGSC0003DMT400080723	Dimethylallylcistransferase, chloroplastic
PGSC0003DMT400001250	Pentatricopeptide repeat-containing protein	PGSC0003DMT400001437	U-box domain-containing protein 40	PGSC0003DMT400002037	Proteoglycan	PGSC0003DMT400002407	Nodulin family protein	PGSC0003DMT400004020	Hypothetical gene of unknown function	PGSC0003DMT400003507	DNA-directed RNA polymerase 2, chloroplastic/mitochondrial	PGSC0003DMT400008228	Protein AFR	PGSC0003DMT400023192	Xyloglucan-specific endoglucanase inhibitor protein 2	PGSC0003DMT400025988	Molybdopterin cofactor sulfurase	PGSC0003DMT400028111	Conserved gene of unknown function	PGSC0003DMT400050795	Galactosyltransferase family protein	PGSC0003DMT400050118	Hypothetical gene of unknown function	PGSC0003DMT400074099	Phosphoethanolamine N-methyltransferase	PGSC0003DMT400067218	Ethylene response factor 1	PGSC0003DMT400083105	Conserved gene of unknown function
PGSC0003DMT400001259	Cytochrome c oxidase subunit 5C	PGSC0003DMT400001571	NHL	PGSC0003DMT400002042	Extensin precusor	PGSC0003DMT400002816	Transporter	PGSC0003DMT400005261	Pentatricopeptide repeat-containing protein	PGSC0003DMT400003515	Zinc finger protein	PGSC0003DMT400008672	Nucleic acid binding protein	PGSC0003DMT400023204	Xyloglucan specific endoglucanase inhibitor	PGSC0003DMT400026669	Cinnamyl alcohol dehydrogenase	PGSC0003DMT400028730	DNA binding protein	PGSC0003DMT400052333	Hypothetical gene of unknown function	PGSC0003DMT400058829	F-box family protein	PGSC0003DMT400074667	Dual specificity protein kinase-ttk	PGSC0003DMT400069126	Conserved gene of unknown function
PGSC0003DMT400001426	Hypothetical gene of unknown function	PGSC0003DMT400001592	Hypothetical gene of unknown function	PGSC0003DMT400002049	Adhesive plaque matrix protein	PGSC0003DMT400002858	TLP domain class transcription factor	PGSC0003DMT400006124	RT6non-ltr	PGSC0003DMT400004021	Conserved gene of unknown function	PGSC0003DMT400009629	Peroxisome biogenesis factor 10	PGSC0003DMT400024512	F-box protein	PGSC0003DMT400027932	ERF transcription factor	PGSC0003DMT400034623	Bromo-adjacent homology (BAH) domain-containing protein	PGSC0003DMT400052414	Pentatricopeptide repeat-containing protein	PGSC0003DMT400060589	Transducin family protein	PGSC0003DMT400078206	Tubulin beta-1 chain	PGSC0003DMT400096763	Serine-rich protein
PGSC0003DMT400001805	Dicer-1	PGSC0003DMT400001745	Agmatine deiminase	PGSC0003DMT400002079	Photoperiod responsive protein	PGSC0003DMT400003039	Peroxisomal enoyl-CoA hydratase/isomerase family protein	PGSC0003DMT400006144	Conserved gene of unknown function	PGSC0003DMT400004269	Transcription factor	PGSC0003DMT400011395	Hypothetical gene of unknown function	PGSC0003DMT400026937	BHLH transcription factor	PGSC0003DMT400032035	Hypothetical gene of unknown function	PGSC0003DMT400036072	Hypothetical gene of unknown function	PGSC0003DMT400054817	OB-fold nucleic acid binding domain containing protein	PGSC0003DMT400063430	Hypothetical gene of unknown function	PGSC0003DMT400081311	Epoxide hydrolase
PGSC0003DMT400001836	Conserved gene of unknown function	PGSC0003DMT400002254	AMP-activated protein kinase, gamma regulatory subunit	PGSC0003DMT400002891	DNA-directed RNA polymerase II 19 kD polypeptide rpb7	PGSC0003DMT400003228	SAUR family protein	PGSC0003DMT400006189	Hypothetical gene of unknown function	PGSC0003DMT400004283	Hypothetical gene of unknown function	PGSC0003DMT400011536	Conserved gene of unknown function	PGSC0003DMT400028986	Set domain protein	PGSC0003DMT400035105	Pto-like serine/threonine kinase	PGSC0003DMT400039773	Nucleic acid-binding, OB-fold	PGSC0003DMT400055930	Aldolase-type TIM barrel family protein	PGSC0003DMT400064797	Hypothetical gene of unknown function
PGSC0003DMT400002369	Hypothetical gene of unknown function	PGSC0003DMT400002262	Conserved gene of unknown function	PGSC0003DMT400003334	Electron transporter	PGSC0003DMT400003253	Conserved gene of unknown function	PGSC0003DMT400006545	Nitrate transporter	PGSC0003DMT400004314	Phosphatidylinositol n-acetylglucosaminyltransferase subunit p	PGSC0003DMT400011705	Soluble diacylglycerol acyltransferase	PGSC0003DMT400029964	Conserved gene of unknown function	PGSC0003DMT400039913	UDP-glucose glucosyltransferase	PGSC0003DMT400044551	Conserved gene of unknown function	PGSC0003DMT400055958	Cytosolic class II small heat shock protein HCT2	PGSC0003DMT400066962	Elongation factor EF-G
PGSC0003DMT400002438	NADH-ubiquinone oxidoreductase chain 5	PGSC0003DMT400002358	Hypothetical gene of unknown function	PGSC0003DMT400003537	Avr9/Cf-9 rapidly elicited protein 231	PGSC0003DMT400003357	Zinc finger protein	PGSC0003DMT400006549	Nucleic acid binding protein	PGSC0003DMT400004330	Ring finger protein	PGSC0003DMT400011730	Novel plant snare	PGSC0003DMT400032491	L-lactate dehydrogenase	PGSC0003DMT400040902	Peroxisome biogenesis protein 3-2	PGSC0003DMT400048829	RHC1A	PGSC0003DMT400060280	10 kDa chaperonin	PGSC0003DMT400071311	E2 ubiquitin-conjugating protein UBC7
PGSC0003DMT400002464	ORF104	PGSC0003DMT400002361	Hypothetical gene of unknown function	PGSC0003DMT400003687	Protein binding protein	PGSC0003DMT400003387	DUF1997 domain containing protein	PGSC0003DMT400008085	N-acylethanolamine amidohydrolase	PGSC0003DMT400004403	Transducin family protein	PGSC0003DMT400012542	25.3 kDa vesicle transport protein	PGSC0003DMT400042780	Tospovirus resistance protein C	PGSC0003DMT400045152	Acetylornithine deacetylase	PGSC0003DMT400053351	reverse transcriptase	PGSC0003DMT400063841	Selenium-binding protein	PGSC0003DMT400073944	Transducin family protein
PGSC0003DMT400002484	OTU domain-containing protein	PGSC0003DMT400002379	Hypothetical gene of unknown function	PGSC0003DMT400003817	Ran GTPase binding protein	PGSC0003DMT400003461	FERONIA receptor-like kinase	PGSC0003DMT400008383	Transposon MuDR mudrA	PGSC0003DMT400004479	Serine/threonine-protein kinase PEPKR2	PGSC0003DMT400012791	Conserved gene of unknown function	PGSC0003DMT400044028	NRC1	PGSC0003DMT400046262	reverse transcriptase	PGSC0003DMT400062119	Hypothetical gene of unknown function	PGSC0003DMT400073057 (StHsf008)	HsfA4c	PGSC0003DMT400076451	protease/hydrolase
PGSC0003DMT400002602	Nucleic acid binding protein	PGSC0003DMT400002410	Myb-like DNA-binding domain, SHAQKYF class family protein	PGSC0003DMT400004063	SAUR family protein	PGSC0003DMT400003740	Amino acid transporter	PGSC0003DMT400008804	Hypothetical gene of unknown function	PGSC0003DMT400004672	ATP-dependent helicase	PGSC0003DMT400013294	T-complex protein 11	PGSC0003DMT400044674	S-locus-specific glycoprotein	PGSC0003DMT400048506	Beta expansin 2	PGSC0003DMT400063103	Diacylglycerol kinase, theta	PGSC0003DMT400076731	Nucleotide binding protein
PGSC0003DMT400002603	Sequence-specific DNA-binding transcription factor	PGSC0003DMT400002459	Protein binding protein	PGSC0003DMT400004270	Ankyrin repeat-containing protein	PGSC0003DMT400003810	Kinase	PGSC0003DMT400008955	Polygalacturonase	PGSC0003DMT400005259	Conserved gene of unknown function	PGSC0003DMT400013986	E2F4,5	PGSC0003DMT400047338	wound-induced protein	PGSC0003DMT400049726	Type I inositol polyphosphate 5-phosphatase	PGSC0003DMT400064080	Ubiquitin-like domain-containing CTD phosphatase	PGSC0003DMT400081223	DNAJ heat shock family protein
PGSC0003DMT400002908	orf448 (mitochondrion)	PGSC0003DMT400002832	Hypothetical gene of unknown function	PGSC0003DMT400004308	mRNA, clone: RTFL01-05-P05	PGSC0003DMT400004660	Major pollen allergen Ory s 1	PGSC0003DMT400009070	Dhn1 protein	PGSC0003DMT400006082	GYF domain-containing protein	PGSC0003DMT400014627	Endonuclease/exonuclease/phosphatase family protein	PGSC0003DMT400048102	Conserved gene of unknown function	PGSC0003DMT400051281	membrane protein ycf1	PGSC0003DMT400065656	Hypothetical gene of unknown function	PGSC0003DMT400082756	DUF3511 domain containing protein
PGSC0003DMT400003063	Orf300 protein	PGSC0003DMT400002935	Cysteine-type peptidase	PGSC0003DMT400004405	Nls-tir-nbs-lrr resistance protein	PGSC0003DMT400004781	Carbohydrate transporter	PGSC0003DMT400009374	Oligopeptide transporter OPT family	PGSC0003DMT400006469	Pentatricopeptide repeat-containing protein	PGSC0003DMT400015192	DNAJ heat shock N-terminal domain-containing protein	PGSC0003DMT400048126	Anthranilate N-benzoyltransferase protein	PGSC0003DMT400058995	Patatin 3	PGSC0003DMT400066175	Protein phosphatase 2c	PGSC0003DMT400086901	RING/U-box domain-containing protein
PGSC0003DMT400003214	Hypothetical gene of unknown function	PGSC0003DMT400003037	Hypersensitive reaction associated Ca2+-binding protein	PGSC0003DMT400004477	Pentatricopeptide repeat-containing protein	PGSC0003DMT400004796	MAC/Perforin domain containing protein	PGSC0003DMT400009538	Transcription factor VSF-1	PGSC0003DMT400006496	Nucleoporin NUP53	PGSC0003DMT400015669	Hypothetical gene of unknown function	PGSC0003DMT400048130	Anthranilate N-benzoyltransferase protein	PGSC0003DMT400067709	Rhicadhesin receptor	PGSC0003DMT400066594	NULL domain containing protein
PGSC0003DMT400003269	Repressor, antagonist of e2f-dp complex	PGSC0003DMT400003100	Protein binding protein	PGSC0003DMT400004606	Hcr2-0B	PGSC0003DMT400004853	Serine/threonine-protein phosphatase	PGSC0003DMT400009539	Hypothetical gene of unknown function	PGSC0003DMT400006581	Centromere protein C	PGSC0003DMT400016072	Squamosa promoter-binding protein	PGSC0003DMT400048612	Dof21	PGSC0003DMT400069953	Zeatin O-glucosyltransferase	PGSC0003DMT400067730	Peflin
PGSC0003DMT400003291	DTW domain-containing protein	PGSC0003DMT400003243	Orcinol O-methyltransferase	PGSC0003DMT400004843	Matrix metalloprotease 1	PGSC0003DMT400004910	8-hydroxy-copalyl diphosphate synthase	PGSC0003DMT400010698	Hypothetical gene of unknown function	PGSC0003DMT400006784	Peroxisome biogenesis protein 2	PGSC0003DMT400018643	Global transcription factor group	PGSC0003DMT400049546	wound-induced protein	PGSC0003DMT400069972	glucosyltransferase	PGSC0003DMT400071282	RING-H2 finger protein ATL2N
PGSC0003DMT400003298	Hypothetical gene of unknown function	PGSC0003DMT400003320	Ubiquitin-conjugating enzyme	PGSC0003DMT400004999	Regulator of gene silencing	PGSC0003DMT400005542	Glutathione S-transferase	PGSC0003DMT400011352	Carboxylic ester hydrolase	PGSC0003DMT400006975	F-box/LRR-repeat protein	PGSC0003DMT400020464	Eukaryotic initiation factor iso4G	PGSC0003DMT400049793（StHsf012）	HsfA7a	PGSC0003DMT400074853	PLE	PGSC0003DMT400078042	Early flowering 4
PGSC0003DMT400003312	F-box family protein	PGSC0003DMT400003472	B12D protein	PGSC0003DMT400005339	Postsynaptic protein CRIPT	PGSC0003DMT400005578	Conserved gene of unknown function	PGSC0003DMT400011711	Hypothetical gene of unknown function	PGSC0003DMT400007153	Protein binding protein	PGSC0003DMT400021476	Mediator complex subunit SOH1	PGSC0003DMT400049795（StHsf013）	HsfA7b	PGSC0003DMT400080409	Hypothetical gene of unknown function	PGSC0003DMT400078760	A1 cistron-splicing factor AAR2
PGSC0003DMT400003343	NAC domain protein, IPR003441	PGSC0003DMT400003516	Ocs element-binding factor	PGSC0003DMT400005378	Abscisic acid receptor PYR1	PGSC0003DMT400005782	Conserved gene of unknown function	PGSC0003DMT400011762	invertase inhibitor	PGSC0003DMT400007984	Pentatricopeptide repeat-containing protein	PGSC0003DMT400022450	Something about silencing protein sas10	PGSC0003DMT400051073	Hypothetical gene of unknown function	PGSC0003DMT400084271	Isoflavone reductase homolog	PGSC0003DMT400086734	Conserved gene of unknown function
PGSC0003DMT400003372	Pentatricopeptide repeat-containing protein	PGSC0003DMT400003750	Conserved gene of unknown function	PGSC0003DMT400005471	Clathrin assembly protein	PGSC0003DMT400005967	Conserved gene of unknown function	PGSC0003DMT400011763	invertase inhibitor	PGSC0003DMT400008083	DUF231 domain containing protein	PGSC0003DMT400022526	Protein F1K23.6-	PGSC0003DMT400054632	Conserved gene of unknown function
PGSC0003DMT400003501	DNA-directed RNA polymerase 2B, chloroplastic/mitochondrial	PGSC0003DMT400003751	Conserved gene of unknown function	PGSC0003DMT400005774	Zinc ion binding protein	PGSC0003DMT400006306	Glutathione s-transferase	PGSC0003DMT400011936	Mitochondrial pyruvate dehydrogenase kinase isoform 1	PGSC0003DMT400008226	Cation-chloride co-transporter	PGSC0003DMT400023348	Protein binding protein	PGSC0003DMT400054826	Fragment
PGSC0003DMT400003652	Heat shock protein	PGSC0003DMT400003752	Glutamine dumper 6	PGSC0003DMT400005987	Avr9/Cf-9 induced kinase 1	PGSC0003DMT400006527	Cytoplasmic dynein light chain	PGSC0003DMT400012496	Endosomal P24A protein	PGSC0003DMT400009331	Hypothetical gene of unknown function	PGSC0003DMT400023741	Zinc ion binding protein	PGSC0003DMT400057419	Protease inhibitor/seed storage/lipid transfer protein family protein
PGSC0003DMT400003753	Hypothetical gene of unknown function	PGSC0003DMT400003763	Hypothetical gene of unknown function	PGSC0003DMT400006233	Resistance gene	PGSC0003DMT400006594	Coatomer subunit beta'-2	PGSC0003DMT400012505	DNA/RNA binding protein	PGSC0003DMT400009413	DUF221 domain containing protein	PGSC0003DMT400023812	Hypothetical gene of unknown function	PGSC0003DMT400060641	Serine-threonine protein kinase, plant-type
PGSC0003DMT400003893	DUF241 domain containing protein	PGSC0003DMT400003934	TSI-1 protein	PGSC0003DMT400006289	Cysteine-rich extensin-2	PGSC0003DMT400006862	Serine/threonine protein kinase	PGSC0003DMT400012858	Protein binding protein	PGSC0003DMT400009489	ATP binding protein	PGSC0003DMT400023981	TCP transcription factor 12	PGSC0003DMT400064305	Conserved gene of unknown function
PGSC0003DMT400003895	DUF241 domain containing protein	PGSC0003DMT400003942	3-isopropylmalate dehydratase	PGSC0003DMT400006321	Pentatricopeptide repeat-containing protein, mitochondrial	PGSC0003DMT400007147	Heme binding protein	PGSC0003DMT400013040	non-LTR retroelement reverse transcriptase	PGSC0003DMT400009817	tRNA (5-methylaminomethyl-2-thiouridylate)-methyltransferase	PGSC0003DMT400024197	Transcription initiation factor TFIID subunit 7	PGSC0003DMT400065486	Integrase core domain containing protein
PGSC0003DMT400003923	Triacylglycerol lipase	PGSC0003DMT400003947	3-isopropylmalate dehydratase	PGSC0003DMT400006421	Zinc finger protein	PGSC0003DMT400007222	Metallopeptidase M24	PGSC0003DMT400014057	AT hook motif-containing protein	PGSC0003DMT400010008	mRNA, clone: RTFL01-11-A09	PGSC0003DMT400024403	RNA binding protein	PGSC0003DMT400066299	Conserved gene of unknown function
PGSC0003DMT400003954	GRAS family transcription factor	PGSC0003DMT400003957	Hypothetical gene of unknown function	PGSC0003DMT400006643	Harpin-induced 1	PGSC0003DMT400007277	Conserved gene of unknown function	PGSC0003DMT400014112	Conserved gene of unknown function	PGSC0003DMT400010393	Splicing factor, arginine/serine-rich 2,rnap interacting protein	PGSC0003DMT400025736	Beta-fructofuranosidase	PGSC0003DMT400074048	NAC domain containing protein 58
PGSC0003DMT400004046	Snakin-2	PGSC0003DMT400003980	HB2 homeodomain protein	PGSC0003DMT400007347	Kelch repeat-containing F-box family protein	PGSC0003DMT400008297	Esterase/lipase domain-containing protein	PGSC0003DMT400014375	Hypothetical gene of unknown function	PGSC0003DMT400010928	Phytocalpain	PGSC0003DMT400029131	Hypothetical gene of unknown function	PGSC0003DMT400078221	Peptide transporter
PGSC0003DMT400004133	Chalcone synthase	PGSC0003DMT400004215	DEAD box RNA helicase	PGSC0003DMT400007511	dehydration-responsive element binding protein	PGSC0003DMT400008335	Leucine Rich Repeat family protein	PGSC0003DMT400014423	Hypothetical gene of unknown function	PGSC0003DMT400010943	Tap46	PGSC0003DMT400029866	Transcription factor jumonji family protein	PGSC0003DMT400078434	Wall-associated kinase
PGSC0003DMT400004360	Cytosolic ascorbate peroxidase	PGSC0003DMT400004317	Conserved gene of unknown function	PGSC0003DMT400007611	Hypothetical gene of unknown function	PGSC0003DMT400008336	Leucine Rich Repeat family protein	PGSC0003DMT400015012	Soluble inorganic pyrophosphatase	PGSC0003DMT400010961	Conserved gene of unknown function	PGSC0003DMT400033514	Hypothetical gene of unknown function	PGSC0003DMT400081158	Flavonol synthase/flavanone 3-hydroxylase
PGSC0003DMT400004365	Ccaat-binding transcription factor subunit A	PGSC0003DMT400004654	purine permease	PGSC0003DMT400007734	Pollen preferential protein	PGSC0003DMT400008416	DUF1645 domain containing protein	PGSC0003DMT400015892	BZIP	PGSC0003DMT400011163	Cyclophilin 59	PGSC0003DMT400035522	RING finger protein 113A	PGSC0003DMT400081388	Pectinesterase
PGSC0003DMT400004437	Dead box ATP-dependent RNA helicase	PGSC0003DMT400004782	VQ domain containing protein	PGSC0003DMT400007736	Regulator of gene silencing	PGSC0003DMT400008561	Conserved gene of unknown function	PGSC0003DMT400015945	26S proteasome regulatory complex ATPase RPT3	PGSC0003DMT400011862	Ankyrin repeat-containing protein	PGSC0003DMT400037144（StHsf020）	HsfB2a	PGSC0003DMT400082137	Xyloglucan specific endoglucanase inhibitor
PGSC0003DMT400004480	Pentatricopeptide repeat-containing protein	PGSC0003DMT400004838	Nuclease	PGSC0003DMT400007737	Regulator of gene silencing	PGSC0003DMT400008729	Protein SUR2	PGSC0003DMT400015982	Hypothetical gene of unknown function	PGSC0003DMT400011873	methyltransferase family protein	PGSC0003DMT400037151	Phosphoprotein phosphatase inhibitor	PGSC0003DMT400090912	Ubiquitin-protein ligase
PGSC0003DMT400004785	Hypothetical gene of unknown function	PGSC0003DMT400005268	Pectinesterase	PGSC0003DMT400007784	Kinesin	PGSC0003DMT400008826	Atypical receptor-like kinase 1	PGSC0003DMT400016024	Serine/threonine-protein phosphatase 7 long form homolog	PGSC0003DMT400012181	PfkB-type carbohydrate kinase family protein	PGSC0003DMT400037169	F-box family protein
PGSC0003DMT400005090	Pentatricopeptide repeat-containing protein	PGSC0003DMT400005343	Pectinesterase	PGSC0003DMT400008034	Glutamyl-tRNA reductase	PGSC0003DMT400009504	JHL18I08.4 protein	PGSC0003DMT400016127	Mitochodrial transcription termination factor-related domain containing protein	PGSC0003DMT400013583	DUF3755 domain containing protein	PGSC0003DMT400037174	F-box/LRR-repeat protein
PGSC0003DMT400005170	Phosphoenolpyruvate carboxykinase	PGSC0003DMT400005455	Hypothetical gene of unknown function	PGSC0003DMT400008282	Serine/threonine-protein kinase bri1	PGSC0003DMT400009587	Hypothetical gene of unknown function	PGSC0003DMT400016505	F-Box protein	PGSC0003DMT400013762	Hypothetical gene of unknown function	PGSC0003DMT400037357	Hypothetical gene of unknown function
PGSC0003DMT400005365	Leng8 protein	PGSC0003DMT400005466	Conserved gene of unknown function	PGSC0003DMT400008364	SAUR family protein	PGSC0003DMT400009745	ATP binding protein	PGSC0003DMT400016585	APETALA2	PGSC0003DMT400013812	Sphingoid long-chain bases kinase 1	PGSC0003DMT400038232	Conserved gene of unknown function
PGSC0003DMT400005392	Hypothetical gene of unknown function	PGSC0003DMT400005473	Hypothetical gene of unknown function	PGSC0003DMT400008365	SAUR family protein	PGSC0003DMT400009964	UDP-glucoronosyl/UDP-glucosyl transferase family protein	PGSC0003DMT400016763	reverse transcriptase	PGSC0003DMT400013865	Hypothetical gene of unknown function	PGSC0003DMT400039096	Nucleic acid binding protein
PGSC0003DMT400005517	Pentatricopeptide repeat-containing protein	PGSC0003DMT400005481	GRAS family transcription factor	PGSC0003DMT400008366	SAUR family protein	PGSC0003DMT400010601	Pre-mRNA processing protein PRP39	PGSC0003DMT400017054	Conserved gene of unknown function	PGSC0003DMT400014343	Hypothetical gene of unknown function	PGSC0003DMT400039957	Protein phosphatase 2c
PGSC0003DMT400005614	ATP synthase subunit 9, mitochondrial	PGSC0003DMT400005571	Glutathione S-transferase	PGSC0003DMT400008944	RNA-binding region-containing protein	PGSC0003DMT400010765	Aspartic proteinase nepenthesin-1	PGSC0003DMT400017059	ASR3	PGSC0003DMT400014477	Hypothetical gene of unknown function	PGSC0003DMT400041739	Protein ariadne-1
PGSC0003DMT400005780	CW-type zinc-finger protein	PGSC0003DMT400005849	Disease resistance protein	PGSC0003DMT400009035	Armadillo repeat containing protein	PGSC0003DMT400010888	thaumatin	PGSC0003DMT400017450	Subtilisin-like serine protease	PGSC0003DMT400014519	Conserved gene of unknown function	PGSC0003DMT400042276	ADP-ribosylation factor
PGSC0003DMT400005797	TdcA1-ORF2 protein	PGSC0003DMT400006604	serine rich protein	PGSC0003DMT400009049	Conserved gene of unknown function	PGSC0003DMT400011247	Protein kinase APK1B, chloroplast	PGSC0003DMT400017547	Hypothetical gene of unknown function	PGSC0003DMT400015240	F-box and wd40 domain protein	PGSC0003DMT400042331	Hypothetical gene of unknown function
PGSC0003DMT400005872	Hypothetical gene of unknown function	PGSC0003DMT400006726	Malic enzyme	PGSC0003DMT400009051	Conserved gene of unknown function	PGSC0003DMT400011261	Protein kinase 1b	PGSC0003DMT400017619	Lactoylglutathione lyase family protein	PGSC0003DMT400015463	Protein SENSITIVITY TO RED LIGHT REDUCED 1	PGSC0003DMT400043101	ATP-dependent RNA helicase DDX23
PGSC0003DMT400006032	Conserved gene of unknown function	PGSC0003DMT400006734	Avr9/Cf-9 rapidly elicited protein 146	PGSC0003DMT400009190	ARO1 1	PGSC0003DMT400011307	Cc-nbs-lrr resistance protein	PGSC0003DMT400017747	60S ribosomal protein L34	PGSC0003DMT400015512	Pentatricopeptide repeat-containing protein	PGSC0003DMT400043689	Nucleoporin GLE1
PGSC0003DMT400006112	Hypothetical gene of unknown function	PGSC0003DMT400006751	Dehydration-responsive element-binding protein DREB6	PGSC0003DMT400009288	Phosphatidic acid phosphatase (PAP2) family protein	PGSC0003DMT400011317	Glycosyltransferase	PGSC0003DMT400018133	Hypothetical gene of unknown function	PGSC0003DMT400015524	F-box family protein	PGSC0003DMT400043937	Arginine/serine-rich splicing factor RSP41
PGSC0003DMT400006371	EPIDERMAL PATTERNING FACTOR 3	PGSC0003DMT400006913	OO_Ba0013J05-OO_Ba0033A15.20 protein	PGSC0003DMT400009428	Conserved gene of unknown function	PGSC0003DMT400011524	Inosine-uridine preferring nucleoside hydrolase family protein	PGSC0003DMT400018353	phosphatidylcholine-sterol acyltransferase	PGSC0003DMT400015653	F-Box protein	PGSC0003DMT400046335	Beclin 1 protein
PGSC0003DMT400006434	Core-2/I-branching beta-1,6-N-acetylglucosaminyltransferase family protein	PGSC0003DMT400006954	Conserved gene of unknown function	PGSC0003DMT400009592	Cytochrome P450	PGSC0003DMT400011526	Inosine-uridine preferring nucleoside hydrolase	PGSC0003DMT400018765	Isoamylase isoform 3	PGSC0003DMT400015748	Unknow protein	PGSC0003DMT400046596	Chromosome structural maintenance protein
PGSC0003DMT400006682	Tudor/PWWP/MBT superfamily protein	PGSC0003DMT400007048	Enolase	PGSC0003DMT400009750	Ankyrin repeat-containing protein	PGSC0003DMT400011560	AT2G21860 protein	PGSC0003DMT400019443	Conserved gene of unknown function	PGSC0003DMT400015974	Hypothetical gene of unknown function	PGSC0003DMT400046655	Leucine-rich repeat-containing protein
PGSC0003DMT400006887	Protein G10	PGSC0003DMT400007230	Conserved gene of unknown function	PGSC0003DMT400009759	Oligopeptide transporter	PGSC0003DMT400011875	Hypothetical gene of unknown function	PGSC0003DMT400019672	Hypothetical gene of unknown function	PGSC0003DMT400016769	Nuclear import protein mog1	PGSC0003DMT400047359	O-fucosyltransferase family protein
PGSC0003DMT400006917（StHsf005）	HsfA3	PGSC0003DMT400007895（StHsf021）	HsfB2b	PGSC0003DMT400009890	Hypothetical gene of unknown function	PGSC0003DMT400012312	CYP92B3	PGSC0003DMT400019705	Serine-threonine protein kinase, plant-type	PGSC0003DMT400017084	Conserved gene of unknown function	PGSC0003DMT400048046	Heterogeneous nuclear ribonucleoprotein
PGSC0003DMT400007053	Hypothetical_protein	PGSC0003DMT400007905	Osmotin OSML15	PGSC0003DMT400010293	DUF1685 domain containing protein	PGSC0003DMT400012489	Core-2/I-branching beta-1,6-N-acetylglucosaminyltransferase family protein	PGSC0003DMT400020205	Seed biotin-containing protein SBP65	PGSC0003DMT400017727	Poly-A binding protein	PGSC0003DMT400048091	High mobility group protein 2 HMG2
PGSC0003DMT400007288	Pentatricopeptide repeat-containing protein	PGSC0003DMT400007989	Flavonol synthase/flavanone 3-hydroxylase	PGSC0003DMT400010296	AP2/ERF domain-containing transcription factor	PGSC0003DMT400012502	Beta-galactosidase	PGSC0003DMT400021345	Protein binding protein	PGSC0003DMT400017921	Ubiquitin-protein ligase	PGSC0003DMT400050912	Cytochrome P450 71D7
PGSC0003DMT400007372	Galactose oxidase	PGSC0003DMT400008504	p-coumarate 3-hydroxylase	PGSC0003DMT400010297	AP2/ERF domain-containing transcription factor	PGSC0003DMT400012549	Alanine aminotransferase	PGSC0003DMT400021464	Serine/threonine-protein phosphatase 7 long form homolog	PGSC0003DMT400018058	Cornichon family protein	PGSC0003DMT400051983	Heat shock protein 70 (HSP70)-interacting protein
PGSC0003DMT400007566	Hypothetical gene of unknown function	PGSC0003DMT400008548	Cytochrome P450	PGSC0003DMT400010496	Acetyl-CoA synthetase	PGSC0003DMT400012563	DUF3511 domain containing protein	PGSC0003DMT400021713	Tetracycline transporter	PGSC0003DMT400018166	Transferase, transferring glycosyl groups	PGSC0003DMT400053296	Pm27 protein
PGSC0003DMT400007587	Chloroplast small heat shock protein class I	PGSC0003DMT400008767	Short internodes 2	PGSC0003DMT400010538	Auxin-induced protein 5NG4	PGSC0003DMT400012564	DUF3511 domain containing protein	PGSC0003DMT400022065	Endonuclease/exonuclease/phosphatase	PGSC0003DMT400018529	Cupin, RmlC-type	PGSC0003DMT400055238	ADP-ribosylation factor
PGSC0003DMT400007627	Nucleotide binding protein	PGSC0003DMT400009045	Inorganic pyrophosphatase	PGSC0003DMT400010825	Auxin-induced protein 5NG4	PGSC0003DMT400012748	Conserved gene of unknown function	PGSC0003DMT400022096	Integral membrane single C2 domain protein	PGSC0003DMT400018697	Protein kinase-coding resistance protein	PGSC0003DMT400055831	Thioredoxin
PGSC0003DMT400007684	Cytochrome c oxidase subunit 1	PGSC0003DMT400009136	Transcription factor	PGSC0003DMT400010940	Peru 1	PGSC0003DMT400012896	ORMDL family protein	PGSC0003DMT400023111	Cullin 1B	PGSC0003DMT400018782	Ein3-binding f-box protein 3	PGSC0003DMT400056218	70 kDa subunit of replication protein A
PGSC0003DMT400007728	Chaperone protein dnaJ 3	PGSC0003DMT400009210	Senescence-associated protein	PGSC0003DMT400011067	Hypothetical gene of unknown function	PGSC0003DMT400013032	Conserved gene of unknown function	PGSC0003DMT400023162	Hypothetical gene of unknown function	PGSC0003DMT400019000	Sugar transport protein	PGSC0003DMT400057478	Conserved gene of unknown function
PGSC0003DMT400008095	Hypothetical gene of unknown function	PGSC0003DMT400009450	DNA binding protein	PGSC0003DMT400011147	Auxin-regulated dual specificity cytosolic kinase	PGSC0003DMT400013529	3-dehydroquinate dehydratase / shikimate dehydrogenase isoform 2	PGSC0003DMT400023927	Hypothetical gene of unknown function	PGSC0003DMT400019527	Hypothetical gene of unknown function	PGSC0003DMT400057783	Splicing factor 3B subunit
PGSC0003DMT400008334	RNA-binding protein	PGSC0003DMT400009483	CM0216.380.nc protein	PGSC0003DMT400011222	Hypothetical gene of unknown function	PGSC0003DMT400013810	Sigma factor binding protein 1	PGSC0003DMT400024331	Dead box ATP-dependent RNA helicase	PGSC0003DMT400019928	Conserved gene of unknown function	PGSC0003DMT400057839	Serine/threonine-protein kinase cdk9
PGSC0003DMT400008351	Small heat shock protein, chloroplastic	PGSC0003DMT400009625	Purple acid phosphatase	PGSC0003DMT400011224	Kinase	PGSC0003DMT400014003	Phenylalanine ammonia-lyase	PGSC0003DMT400024831	Phospholipase D	PGSC0003DMT400020268	Protein binding protein	PGSC0003DMT400060836	Cap-binding protein
PGSC0003DMT400008407	70 kDa heat shock protein	PGSC0003DMT400009771	NULL domain containing protein	PGSC0003DMT400011323	GDP-mannose transporter	PGSC0003DMT400014247	Germacrene C synthase	PGSC0003DMT400025192	Hypothetical gene of unknown function	PGSC0003DMT400021423	DNA-directed RNA polymerase II 19 kD polypeptide rpb7	PGSC0003DMT400061164	Armadillo repeat-containing protein
PGSC0003DMT400008680	Polypepetide with reverse transcriptase and RNaseH domains	PGSC0003DMT400010103	Leucine rich repeat receptor kinase	PGSC0003DMT400011963	ATP:citrate lyase	PGSC0003DMT400014304	Plastidic ATP/ADP-transporter	PGSC0003DMT400025206	RNase H family protein	PGSC0003DMT400021644	Type 2 histone deacetylase c	PGSC0003DMT400062079	Cis-prenyltransferase, dehydrodolichyl diphosphate synthase
PGSC0003DMT400008942	B3 domain-containing protein	PGSC0003DMT400010112	GT-like trihelix DNA-binding protein	PGSC0003DMT400012210	Auxin-induced protein X10A	PGSC0003DMT400014506	Cytochrome P450	PGSC0003DMT400025463	Ureide permease 2	PGSC0003DMT400021646	Hypothetical gene of unknown function	PGSC0003DMT400062523	Zinc finger CCCH domain-containing protein 13
PGSC0003DMT400009153	Peroxidase 57	PGSC0003DMT400010379	Protein CASP	PGSC0003DMT400012241	Conserved gene of unknown function	PGSC0003DMT400014646	Plant synaptotagmin	PGSC0003DMT400025512	Uncharacterised protein family SERF domain containing protein	PGSC0003DMT400021656	F-box family protein	PGSC0003DMT400062593	RNA recognition motif (RRM)-containing protein
PGSC0003DMT400009301	Pentatricopeptide repeat-containing protein	PGSC0003DMT400010898	GTP binding protein	PGSC0003DMT400012242	Conserved gene of unknown function	PGSC0003DMT400014840	Brain protein 44	PGSC0003DMT400025576	Nucleoredoxin	PGSC0003DMT400021705	Conserved gene of unknown function	PGSC0003DMT400062849	Conserved gene of unknown function
PGSC0003DMT400009598	Phosphatidylinositol transporter	PGSC0003DMT400011041	Hypothetical gene of unknown function	PGSC0003DMT400012244	Conserved gene of unknown function	PGSC0003DMT400014846	Fas-associated factor 1	PGSC0003DMT400025890	Alpha-crystallin domain of heat shock protein-containing protein	PGSC0003DMT400021732	Hypothetical gene of unknown function	PGSC0003DMT400063615	Syntaxin
PGSC0003DMT400009708	F-Box protein	PGSC0003DMT400011103	8-hydroxyquercetin 8-O-methyltransferase	PGSC0003DMT400012245	Conserved gene of unknown function	PGSC0003DMT400015737	Short-chain alcohol dehydrogenase	PGSC0003DMT400026521	Bet v I allergen family protein	PGSC0003DMT400021897	K+ channel tetramerisation	PGSC0003DMT400064271	Root phototropism protein
PGSC0003DMT400009801	Speckle-type POZ protein	PGSC0003DMT400011217	Multidrug resistance protein ABC transporter family	PGSC0003DMT400012918	Stromal membrane-associated protein	PGSC0003DMT400016327	Catalytic	PGSC0003DMT400027038	potassium transporter 12	PGSC0003DMT400022899	Hypothetical gene of unknown function	PGSC0003DMT400065926	AT1G55300 protein
PGSC0003DMT400009824	Hypothetical gene of unknown function	PGSC0003DMT400011275	Glutathione S-transferase	PGSC0003DMT400013167	BWI-1=PROTEASE inhibitor/trypsin inhibitor	PGSC0003DMT400016406	Abhydrolase domain containing	PGSC0003DMT400027057	Ctp synthase	PGSC0003DMT400023258	Membrane associated salt-inducible protein	PGSC0003DMT400065932	Hypothetical gene of unknown function
PGSC0003DMT400009840	Hypothetical gene of unknown function	PGSC0003DMT400011454	Hypothetical gene of unknown function	PGSC0003DMT400013233	Conserved gene of unknown function	PGSC0003DMT400016783	ATP binding protein	PGSC0003DMT400028549	Cytochrome P450 71D7	PGSC0003DMT400023406	XPA-binding protein	PGSC0003DMT400066134	DNA binding protein
PGSC0003DMT400010092	REX1 DNA Repair family protein	PGSC0003DMT400011464	Homeobox-leucine zipper protein ATHB-40	PGSC0003DMT400013520	Peroxidase	PGSC0003DMT400017261	ATP binding protein	PGSC0003DMT400028760	Amino acid transporter	PGSC0003DMT400024398	Allantoate deiminase, chloroplastic	PGSC0003DMT400067315	TraB family protein
PGSC0003DMT400010114	Conserved gene of unknown function	PGSC0003DMT400011484	AT5G18310 protein	PGSC0003DMT400013953	reverse transcriptase	PGSC0003DMT400018411	DUF868 domain containing protein	PGSC0003DMT400029676	Hypothetical gene of unknown function	PGSC0003DMT400024878	Mucin	PGSC0003DMT400067845	Cgi67 serine protease
PGSC0003DMT400010764	Hypothetical gene of unknown function	PGSC0003DMT400011633	Hypothetical gene of unknown function	PGSC0003DMT400014068	Ascorbate oxidase	PGSC0003DMT400018498	P-coumaroyl quinate/shikimate 3'-hydroxylase	PGSC0003DMT400029761	Protein LE25	PGSC0003DMT400025112	TPK1	PGSC0003DMT400069566	Ubiquitin-conjugating protein
PGSC0003DMT400010798	Hypothetical gene of unknown function	PGSC0003DMT400011782	Major allergen Pru ar 1	PGSC0003DMT400014228	NB-ARC domain containing protein	PGSC0003DMT400018572	GTPase activating protein	PGSC0003DMT400029874	PEPC kinase 1b	PGSC0003DMT400025346	Protein SENSITIVITY TO RED LIGHT REDUCED	PGSC0003DMT400070590	Ninja-family protein mc410
PGSC0003DMT400010799	Arabidopsis thaliana chromosome II BAC F26H6	PGSC0003DMT400011870	Rapid alkalinization factor 1	PGSC0003DMT400014234	Cytochrome P450	PGSC0003DMT400018674	2-Hydroxyisoflavanone dehydratase	PGSC0003DMT400032839	Katanin p60 ATPase-containing subunit	PGSC0003DMT400025539	Hypothetical gene of unknown function	PGSC0003DMT400075521	AT4G31410 protein
PGSC0003DMT400010814	Retrotransposon gag protein	PGSC0003DMT400012161	Ice binding protein	PGSC0003DMT400014280	NBS-LRR resistance protein	PGSC0003DMT400018725	Tyrosine-protein phosphatase SIW14	PGSC0003DMT400033995	Conserved gene of unknown function	PGSC0003DMT400025552	F-box associated ubiquitination effector	PGSC0003DMT400075791	Cleavage and polyadenylation specificity factor
PGSC0003DMT400010851	SET domain-containing protein	PGSC0003DMT400012559	Hypothetical gene of unknown function	PGSC0003DMT400014309	Conserved gene of unknown function	PGSC0003DMT400018811	Diacylglycerol kinase, alpha	PGSC0003DMT400034545	Hydrolase, hydrolyzing O-glycosyl compounds	PGSC0003DMT400025985	Zinc-finger domain of monoamine-oxidase A repressor R1	PGSC0003DMT400075792	RING zinc finger protein
PGSC0003DMT400010919	NADH dehydrogenase	PGSC0003DMT400012570	Conserved gene of unknown function	PGSC0003DMT400014397	Calmodulin binding protein	PGSC0003DMT400018823	AT1G10660 protein	PGSC0003DMT400034853	Cellulose synthase	PGSC0003DMT400026591	Conserved gene of unknown function	PGSC0003DMT400075976	arginine/serine-rich splicing factor
PGSC0003DMT400010935	Hypothetical gene of unknown function	PGSC0003DMT400012600	1-aminocyclopropane-1-carboxylate synthase	PGSC0003DMT400014742	Calcium-binding allergen Ole e 8	PGSC0003DMT400019029	3-ketoacyl-CoA synthase	PGSC0003DMT400035026	Glycine-rich protein 2	PGSC0003DMT400026641	DNA repair and recombination protein RAD26	PGSC0003DMT400076004	Hypothetical gene of unknown function
PGSC0003DMT400011180	Hypothetical gene of unknown function	PGSC0003DMT400012962	Calcium ion binding protein	PGSC0003DMT400014796	calmodulin binding protein	PGSC0003DMT400019120	Vacuolar protein sorting-associated protein VPS4	PGSC0003DMT400035193	Leafy cotyledon1	PGSC0003DMT400026716	Step II splicing factor slu7	PGSC0003DMT400076803	Ornithine aminotransferase
PGSC0003DMT400011522	Chloroplast ferredoxin	PGSC0003DMT400012995	Peroxidase	PGSC0003DMT400014932	ACC synthase	PGSC0003DMT400019235	Armadillo/beta-catenin repeat family protein	PGSC0003DMT400035505	JmjC domain containing protein	PGSC0003DMT400027112	RNase H family protein	PGSC0003DMT400078036	Plekhh protein
PGSC0003DMT400011533	Hypothetical gene of unknown function	PGSC0003DMT400013154	Glucan endo-1,3-beta-glucosidase	PGSC0003DMT400014934	Hypothetical gene of unknown function	PGSC0003DMT400019314	phospholipid-transporting ATPase 9	PGSC0003DMT400035647	ZCF125	PGSC0003DMT400027559	Peptidylprolyl isomerase	PGSC0003DMT400078050	Cys-3-His zinc finger protein
PGSC0003DMT400011635	R1	PGSC0003DMT400013406	Hypothetical gene of unknown function	PGSC0003DMT400014949	WRKY transcription factor-30	PGSC0003DMT400019331	Protein binding protein	PGSC0003DMT400036771	AAA-type ATPase family protein	PGSC0003DMT400027772	Conserved gene of unknown function	PGSC0003DMT400078364	Repressor of RNA polymerase III transcription MAF1
PGSC0003DMT400011693	Chitinase	PGSC0003DMT400013484	Proline-rich family protein	PGSC0003DMT400015091	CCR4-associated factor	PGSC0003DMT400019468	Hypothetical gene of unknown function	PGSC0003DMT400037196	Shortage in chiasmata 1	PGSC0003DMT400027778	Hypothetical gene of unknown function	PGSC0003DMT400079194	Conserved gene of unknown function
PGSC0003DMT400011772	Fip1 motif-containing protein	PGSC0003DMT400013704	Sinapyl alcohol dehydrogenase-like 1	PGSC0003DMT400015110	Pollen preferential protein	PGSC0003DMT400019469	Conserved gene of unknown function	PGSC0003DMT400037457	Glutamine synthetase	PGSC0003DMT400028508	Hypothetical gene of unknown function	PGSC0003DMT400079757	Serine palmitoyltransferase
PGSC0003DMT400011933	Hypothetical gene of unknown function	PGSC0003DMT400013717	Formin 1	PGSC0003DMT400015111	Regulator of gene silencing	PGSC0003DMT400019470	Conserved gene of unknown function	PGSC0003DMT400037925	Hypothetical gene of unknown function	PGSC0003DMT400028561	WGS project CAEQ00000000 data, annotated contig 1185	PGSC0003DMT400081880	Lipoate-protein ligase B
PGSC0003DMT400012163	FHA domain-containing protein	PGSC0003DMT400014232	Cytochrome P450 92B1	PGSC0003DMT400015241	Cyclin-dependent kinase C-1	PGSC0003DMT400019542	AMSH-like ubiquitin thiolesterase 3	PGSC0003DMT400037927	Conserved gene of unknown function	PGSC0003DMT400028755	Zinc finger protein	PGSC0003DMT400088401	Transcription factor
PGSC0003DMT400012221	Conserved gene of unknown function	PGSC0003DMT400014233	Cytochrome P450 92B1	PGSC0003DMT400015286	Auxin-induced protein 5NG4	PGSC0003DMT400019772	Cytochrome P450 monooxygenase CYP736B	PGSC0003DMT400038242	Transketolase	PGSC0003DMT400029946	Zinc ion binding protein	PGSC0003DMT400089369	Hypothetical gene of unknown function
PGSC0003DMT400012249	Mitochondrial small heat shock protein	PGSC0003DMT400014324	AP2/ERF domain-containing transcription factor	PGSC0003DMT400015306	E3 ubiquitin-protein ligase RHA2A	PGSC0003DMT400020128	Citrate synthase	PGSC0003DMT400038267	Hypothetical gene of unknown function	PGSC0003DMT400030174	Homology to unknown gene
PGSC0003DMT400012517	Nucleosome/chromatin assembly factor group A	PGSC0003DMT400014545	Castasterone 26-hydroxylase	PGSC0003DMT400015356	by genscan and genefinder	PGSC0003DMT400020661	Conserved gene of unknown function	PGSC0003DMT400038437	Heat shock protein 70 (HSP70)-interacting protein	PGSC0003DMT400030505	Protein Z
PGSC0003DMT400012614	Hypothetical gene of unknown function	PGSC0003DMT400014572	BRANCHED1A isoform 2	PGSC0003DMT400015362	Conserved gene of unknown function	PGSC0003DMT400020923	Kiwellin	PGSC0003DMT400038467	AT1G30475 protein	PGSC0003DMT400031223	PhD-finger protein
PGSC0003DMT400012671	Amino acid transporter	PGSC0003DMT400014686	lipid transfer protein	PGSC0003DMT400015667	Hypothetical gene of unknown function	PGSC0003DMT400021089（StHsf023）	HsfB3b	PGSC0003DMT400038493	BZIP transcription factor bZIP16	PGSC0003DMT400032211	Pearli
PGSC0003DMT400013047	Hypothetical gene of unknown function	PGSC0003DMT400014732	Ring finger containing protein	PGSC0003DMT400015850	Senescence-associated protein 12	PGSC0003DMT400021310	Nitrite reductase	PGSC0003DMT400039286	Malate synthase, glyoxysomal	PGSC0003DMT400032627	Membrane bound O-acyl transferase family protein
PGSC0003DMT400013063	Hypothetical gene of unknown function	PGSC0003DMT400014752	Auxin efflux facilitator SlPIN1	PGSC0003DMT400015872	thaumatin	PGSC0003DMT400021365	Cytochrome b561/ferric reductase transmembrane family protein	PGSC0003DMT400039665	Hypothetical gene of unknown function	PGSC0003DMT400032646	Conserved gene of unknown function
PGSC0003DMT400013434	Hypothetical gene of unknown function	PGSC0003DMT400015085	Histone deacetylase superfamily	PGSC0003DMT400016174	Protein binding protein	PGSC0003DMT400021511	Alpha-xylosidase	PGSC0003DMT400040019	Hypothetical gene of unknown function	PGSC0003DMT400032783	CFM6
PGSC0003DMT400013585	Endonuclease/exonuclease/phosphatase	PGSC0003DMT400015418	Hypothetical gene of unknown function	PGSC0003DMT400016776	Hypothetical gene of unknown function	PGSC0003DMT400021519	Pentatricopeptide repeat-containing protein	PGSC0003DMT400040596	Hypothetical gene of unknown function	PGSC0003DMT400033208	Forkhead-associated domain-containing protein
PGSC0003DMT400013587	Endonuclease/exonuclease/phosphatase	PGSC0003DMT400015666	Hypothetical gene of unknown function	PGSC0003DMT400016996	Serine/threonine-protein kinase OXI1	PGSC0003DMT400021936	S-locus lectin protein kinase	PGSC0003DMT400040666	RNase H family protein	PGSC0003DMT400033447	Conserved gene of unknown function
PGSC0003DMT400013826	Peptidyl-prolyl cis-trans isomerase	PGSC0003DMT400015699	Protein binding protein	PGSC0003DMT400017004	Wound-induced protein 1	PGSC0003DMT400021983	G-type lectin S-receptor-like serine/threonine-protein kinase	PGSC0003DMT400040667	Conserved gene of unknown function	PGSC0003DMT400033720	Receptor protein kinase
PGSC0003DMT400013895	Conserved gene of unknown function	PGSC0003DMT400015760	C2 domain-containing protein	PGSC0003DMT400017114	Peroxidase 2	PGSC0003DMT400022021	Sulfate transporter 2	PGSC0003DMT400040832	Prolyl 4-hydroxylase alpha subunit	PGSC0003DMT400033732	Hypothetical gene of unknown function
PGSC0003DMT400013939	Amino acid transporter	PGSC0003DMT400015865	Actin depolymerizing factor 5	PGSC0003DMT400017118	Peroxidase 1	PGSC0003DMT400022056	Cellulase containing protein	PGSC0003DMT400041394	MAP kinase-activating protein C22orf5	PGSC0003DMT400033964	Non-LTR retrolelement reverse transcriptase
PGSC0003DMT400014178	Hypothetical gene of unknown function	PGSC0003DMT400016302	Cytochrome P450 92B1	PGSC0003DMT400017135	Hypothetical gene of unknown function	PGSC0003DMT400022170	UDP-glucosyltransferase	PGSC0003DMT400041628	Phosphatidylinositol glycan	PGSC0003DMT400033980	Hypothetical gene of unknown function
PGSC0003DMT400014217	Heat shock protein 83	PGSC0003DMT400016356	Aux/IAA protein	PGSC0003DMT400017476	Conserved gene of unknown function	PGSC0003DMT400022638	WRKY transcription factor	PGSC0003DMT400041944（011）	HsfA6b	PGSC0003DMT400034090	TMV resistance protein N
PGSC0003DMT400014322	Transposon protein	PGSC0003DMT400016422	14-3-3 protein 7	PGSC0003DMT400017477	Conserved gene of unknown function	PGSC0003DMT400022786	protein phosphatase 2C 23	PGSC0003DMT400042319	Protein kinase family protein	PGSC0003DMT400034584	CASP GSVIVT00013502001
PGSC0003DMT400014358	AP2/ERF domain-containing transcription factor	PGSC0003DMT400016518	chlorophyllase	PGSC0003DMT400017741	Hypothetical gene of unknown function	PGSC0003DMT400022861	Sorting nexin 3	PGSC0003DMT400042595	IQ-domain 26	PGSC0003DMT400034614	Hypothetical gene of unknown function
PGSC0003DMT400014541	Pentatricopeptide repeat-containing protein	PGSC0003DMT400016849	ATMRP14	PGSC0003DMT400018339	arogenate dehydratase	PGSC0003DMT400023116	SAUR family protein	PGSC0003DMT400042825	Cytochrome P450	PGSC0003DMT400034911	Translation initiation factor eIF4E
PGSC0003DMT400014614	Aluminum-activated malate transporter 9	PGSC0003DMT400016891	nitrate excretion transporter 3	PGSC0003DMT400018344	Conserved gene of unknown function	PGSC0003DMT400023249	Chaperone protein dnaJ	PGSC0003DMT400043103	Phytoene synthase 2	PGSC0003DMT400035340	Pentatricopeptide repeat-containing protein
PGSC0003DMT400014946	Arabinogalactan peptide 16	PGSC0003DMT400017112	Aspartate aminotransferase	PGSC0003DMT400018924	DUF862 domain containing protein	PGSC0003DMT400023418	ATP binding protein	PGSC0003DMT400043149	Hypothetical gene of unknown function	PGSC0003DMT400035619	Hypothetical gene of unknown function
PGSC0003DMT400015006	F-box protein SKIP19	PGSC0003DMT400017287	Hypothetical gene of unknown function	PGSC0003DMT400019032	Ubiquitin-protein ligase	PGSC0003DMT400023493	Plastid division protein PDV1	PGSC0003DMT400043220	Hypothetical gene of unknown function	PGSC0003DMT400036720	Conserved gene of unknown function
PGSC0003DMT400015219	Mucin	PGSC0003DMT400017806	LOB domain-containing protein	PGSC0003DMT400019301	NRC1	PGSC0003DMT400024027	Conserved gene of unknown function	PGSC0003DMT400043604	Nucleolar GTP-binding protein 2	PGSC0003DMT400036774	NF-X1 type zinc finger family protein
PGSC0003DMT400015455	Protein cdcH	PGSC0003DMT400017808	Stpk1 protein kinase	PGSC0003DMT400019416	DNA binding with one finger 2 protein	PGSC0003DMT400024256	Hypothetical gene of unknown function	PGSC0003DMT400044070	Ubiquitin ligase protein FANCL	PGSC0003DMT400037141	RHOMBOID 4
PGSC0003DMT400015473	F-box family protein	PGSC0003DMT400017858	Ubiquitin-conjugating enzyme	PGSC0003DMT400019427	nitrate excretion transporter 2	PGSC0003DMT400024886	Cytochrome P450 71D6	PGSC0003DMT400044692	Citrate synthase	PGSC0003DMT400037192	Remorin
PGSC0003DMT400015548	Hypothetical gene of unknown function	PGSC0003DMT400018028	Conserved gene of unknown function	PGSC0003DMT400019757	Serine-threonine protein kinase, plant-type	PGSC0003DMT400024887	Cytochrome P450	PGSC0003DMT400044895	JHL06P13.14 protein	PGSC0003DMT400037427	Protein FRIGIDA
PGSC0003DMT400015734	Heat shock protein	PGSC0003DMT400018274	Transcription factor bHLH126	PGSC0003DMT400019931	Actin cross-linking protein	PGSC0003DMT400025411	Cytochrome P450 71D7	PGSC0003DMT400045168	Phospholipid-transporting ATPase	PGSC0003DMT400037848	Pentatricopeptide repeat-containing protein
PGSC0003DMT400016117	Hypothetical gene of unknown function	PGSC0003DMT400018676	Oligosaccharide translocation protein rft1	PGSC0003DMT400020647	L-asparaginase	PGSC0003DMT400025448	Cytochrome P450	PGSC0003DMT400045865	Late embryogenesis abundant domain-containing protein	PGSC0003DMT400038315	Ubiquitin carboxyl-terminal hydrolase
PGSC0003DMT400016426	Conserved gene of unknown function	PGSC0003DMT400018805	Binding protein	PGSC0003DMT400020929	Protein SUA5	PGSC0003DMT400025529	Clathrin coat assembly protein AP17	PGSC0003DMT400045906	RNA binding protein	PGSC0003DMT400038392	Conserved gene of unknown function
PGSC0003DMT400016437	Hypothetical gene of unknown function	PGSC0003DMT400019413	senescence-associated protein	PGSC0003DMT400020949	MLO1	PGSC0003DMT400025670	Ubiquitin-protein ligase	PGSC0003DMT400045907	Hypothetical gene of unknown function	PGSC0003DMT400038532	FAD-dependent oxidoreductase
PGSC0003DMT400016503	F-Box protein	PGSC0003DMT400019424	Peptide transporter	PGSC0003DMT400021274	Wound-responsive AP2 like factor 2	PGSC0003DMT400025866	Receptor serine-threonine protein kinase	PGSC0003DMT400046197	Glyoxysomal fatty acid beta-oxidation multifunctional protein MFP-a	PGSC0003DMT400038838	Oxidoreductase
PGSC0003DMT400016586	tRNA-dihydrouridine synthase	PGSC0003DMT400019821	RNA-directed DNA polymerase (Reverse transcriptase)	PGSC0003DMT400021292	Copper ion binding protein	PGSC0003DMT400026580	(+)-neomenthol dehydrogenase	PGSC0003DMT400046219	Hypothetical gene of unknown function	PGSC0003DMT400039034	Zinc ion binding protein
PGSC0003DMT400016873	Hypothetical gene of unknown function	PGSC0003DMT400019827	Orf116 protein	PGSC0003DMT400021311	Wound-responsive AP2 like factor 2	PGSC0003DMT400026651	Conserved gene of unknown function	PGSC0003DMT400046228	Endonuclease/exonuclease/phosphatase	PGSC0003DMT400039056	retrotransposon protein
PGSC0003DMT400017121	Hypothetical gene of unknown function	PGSC0003DMT400020102	WRKY transcription factor	PGSC0003DMT400021314	Wound-responsive AP2 like factor 2	PGSC0003DMT400026678	transcription factor Pti5	PGSC0003DMT400046245	Orf315 protein	PGSC0003DMT400039224	Nucleic acid binding protein
PGSC0003DMT400018015	Anthranilate N-benzoyltransferase protein	PGSC0003DMT400020263	Serine-rich protein	PGSC0003DMT400021429	Avr9/Cf-9 rapidly elicited protein 180	PGSC0003DMT400026786	Iron transporter protein IRT1	PGSC0003DMT400046413	Conserved gene of unknown function	PGSC0003DMT400039303	Histone acetyltransferase
PGSC0003DMT400018299	Peptide transporter	PGSC0003DMT400020551	S-RNase-binding protein	PGSC0003DMT400021616	Protein ELC	PGSC0003DMT400026810	Hypothetical gene of unknown function	PGSC0003DMT400046429	Multidrug resistance pump	PGSC0003DMT400039498	DNA binding protein
PGSC0003DMT400018335	Hypothetical gene of unknown function	PGSC0003DMT400020790	Transcription factor MYB884	PGSC0003DMT400021711	Hypothetical gene of unknown function	PGSC0003DMT400027291	Cytochrome P450	PGSC0003DMT400046864	Cytochrome P450 71A4	PGSC0003DMT400039506	DNA binding protein
PGSC0003DMT400018346	DNA binding protein	PGSC0003DMT400021049	Leucine-rich repeat receptor-like tyrosine-protein kinase	PGSC0003DMT400021967	Amidase	PGSC0003DMT400027481	Hypothetical gene of unknown function	PGSC0003DMT400048020	Dimethylaniline monooxygenase	PGSC0003DMT400039517	UPF0415 protein C7orf25 homolog
PGSC0003DMT400018483	Calmodulin-binding protein	PGSC0003DMT400021086	Conserved gene of unknown function	PGSC0003DMT400022118	Heme oxygenase-like, multi-helical protein	PGSC0003DMT400027943	Hypothetical gene of unknown function	PGSC0003DMT400048204	Hypothetical gene of unknown function	PGSC0003DMT400039768	Conserved gene of unknown function
PGSC0003DMT400018484	Hypothetical gene of unknown function	PGSC0003DMT400021349	Hypothetical gene of unknown function	PGSC0003DMT400022294	Hypothetical gene of unknown function	PGSC0003DMT400028005	staygreen protein	PGSC0003DMT400048297	Seed maturation protein PM41	PGSC0003DMT400040105	Green ripe-like 2
PGSC0003DMT400018717	Hypothetical gene of unknown function	PGSC0003DMT400021363	Dopamine beta-monooxygenase	PGSC0003DMT400022317	D-lactate dehydrogenase	PGSC0003DMT400028073	Secretory carrier membrane protein	PGSC0003DMT400048495	Acid phosphatase 1	PGSC0003DMT400040127	NOT transcription complex subunit VIP2
PGSC0003DMT400018718	Hypothetical gene of unknown function	PGSC0003DMT400021516	Pentatricopeptide repeat-containing protein	PGSC0003DMT400023289	Gibberellin 2-oxidase	PGSC0003DMT400028090	Membrane protein	PGSC0003DMT400048561	Exonuclease	PGSC0003DMT400040598	Hypothetical gene of unknown function
PGSC0003DMT400019012	Hypothetical gene of unknown function	PGSC0003DMT400021600	Auxin efflux carrier	PGSC0003DMT400023313	Ctp synthase	PGSC0003DMT400028308	Pyruvate kinase, cytosolic isozyme	PGSC0003DMT400048820	Conserved gene of unknown function	PGSC0003DMT400040720	DNA binding protein
PGSC0003DMT400019020	Pre-mRNA-splicing factor cwc24	PGSC0003DMT400021687	Endo-1,4-beta-D-glucanase	PGSC0003DMT400023448	Receptor serine/threonine kinase	PGSC0003DMT400028623	Soul heme-binding family protein	PGSC0003DMT400048985	Hypothetical gene of unknown function	PGSC0003DMT400041064	Dehydration-responsive element binding protein 2
PGSC0003DMT400019237	SLF-interacting SKP1	PGSC0003DMT400021884	Protein kinase domain-containing protein	PGSC0003DMT400023524	Membrane receptor 1	PGSC0003DMT400029447	Vesicle-associated membrane protein	PGSC0003DMT400049065	Orf147a protein	PGSC0003DMT400041067	Dehydration-responsive element-binding protein 2G
PGSC0003DMT400019265	Hypothetical gene of unknown function	PGSC0003DMT400022089	DNA helicase domain-containing protein	PGSC0003DMT400023527	Membrane receptor 1	PGSC0003DMT400029574	AT1G02880 protein	PGSC0003DMT400049152	Heat shock protein 70 (HSP70)-interacting protein	PGSC0003DMT400041675	Poly-A binding protein
PGSC0003DMT400019325	Endosomal targeting BRO1-like domain-containing protein	PGSC0003DMT400022442	Heat shock protein 70	PGSC0003DMT400023733	Receptor kinase	PGSC0003DMT400029588	UDP-glucuronate decarboxylase 3	PGSC0003DMT400049859	Phytoene synthase 2, chloroplastic	PGSC0003DMT400041949	Hypothetical gene of unknown function
PGSC0003DMT400019533	Pentatricopeptide repeat-containing protein	PGSC0003DMT400022543	Multidrug resistance pump	PGSC0003DMT400023788	F-box family protein	PGSC0003DMT400029621	Cytochrome b-c1 complex subunit 6	PGSC0003DMT400049902	Kinesin	PGSC0003DMT400042218	Hypothetical gene of unknown function
PGSC0003DMT400019560	Vacuolar membrane ATPase subunit c''	PGSC0003DMT400022573	Protein binding protein	PGSC0003DMT400024062	disease resistance protein RGA1	PGSC0003DMT400029671	Hypothetical gene of unknown function	PGSC0003DMT400049920	Aldose 1-epimerase family protein	PGSC0003DMT400043055	Hypothetical gene of unknown function
PGSC0003DMT400019741	Polyribonucleotide nucleotidyltransferase	PGSC0003DMT400022600	MYB transcription factor	PGSC0003DMT400024106	Protein FAM96B	PGSC0003DMT400029873	Glycogenin	PGSC0003DMT400050265	MADS1 protein	PGSC0003DMT400043126	dolichol phosphate-mannose biosynthesis regulatory protein
PGSC0003DMT400019954	pentatricopeptide repeat-containing protein	PGSC0003DMT400022680	Hypothetical gene of unknown function	PGSC0003DMT400024110	Hypothetical gene of unknown function	PGSC0003DMT400030030	HJTR2GH1 protein	PGSC0003DMT400050448	Protein phosphatase 2c	PGSC0003DMT400043450	Hypothetical gene of unknown function
PGSC0003DMT400020296	RWP-RK transcription factor	PGSC0003DMT400023028	Ring zinc finger protein	PGSC0003DMT400024347	Lectin kinase	PGSC0003DMT400030304	ELF4	PGSC0003DMT400050868	Hypothetical gene of unknown function	PGSC0003DMT400044270	Mini zinc finger 1
PGSC0003DMT400020416	PHD finger-like domain-containing protein 5A	PGSC0003DMT400023119	Transcription regulation	PGSC0003DMT400024349	Lectin kinase	PGSC0003DMT400030606	Universal stress protein family protein	PGSC0003DMT400051028	AT1G27990 protein	PGSC0003DMT400044774	Las1-like family protein
PGSC0003DMT400020485	Hypothetical gene of unknown function	PGSC0003DMT400023183	xyloglucanase inhibitor	PGSC0003DMT400024508	Dehydration-responsive element binding protein 3	PGSC0003DMT400030624	Fe-S metabolism associated domain-containing protein	PGSC0003DMT400051344	Conserved gene of unknown function	PGSC0003DMT400044779	NOI
PGSC0003DMT400020527	Transcription factor	PGSC0003DMT400023187	Xyloglucan-specific endoglucanase inhibitor 4	PGSC0003DMT400024729	Organ-specific protein S2	PGSC0003DMT400031000	Protein kinase	PGSC0003DMT400051345	Hypothetical gene of unknown function	PGSC0003DMT400044797	Vacuolar protein
PGSC0003DMT400020769	Hypothetical gene of unknown function	PGSC0003DMT400023193	Xyloglucan-specific endoglucanase inhibitor protein 2	PGSC0003DMT400024908	Bacterial spot disease resistance protein 4	PGSC0003DMT400031174	PI-phospholipase C PLC5	PGSC0003DMT400051388	Tellurite resistance protein tehA	PGSC0003DMT400045245	DUF630 domain containing protein
PGSC0003DMT400021165	Transcription factor	PGSC0003DMT400023368	WRKY transcription factor 4	PGSC0003DMT400025186	Conserved gene of unknown function	PGSC0003DMT400031363	Pectin methlyesterase inhibitor protein 1	PGSC0003DMT400051477	F-Box protein	PGSC0003DMT400045859	Sugar transporter
PGSC0003DMT400021317	Pentatricopeptide repeat-containing protein	PGSC0003DMT400023482	ADP-ribosylation factor	PGSC0003DMT400025497	SUMO E2 conjugating enzyme SCE1	PGSC0003DMT400031910	YS1	PGSC0003DMT400051915	NAC domain protein, IPR003441	PGSC0003DMT400046559	F-box family protein
PGSC0003DMT400021398	Pentatricopeptide repeat-containing protein	PGSC0003DMT400023961	proteinase inhibitor	PGSC0003DMT400025598	Ubiquitin-protein ligase	PGSC0003DMT400031994	UDP-glucose 4-epimerase	PGSC0003DMT400052231	Conserved gene of unknown function	PGSC0003DMT400046740	Iron-sulfer cluster scaffold protein ISU1
PGSC0003DMT400021452	Hypothetical gene of unknown function	PGSC0003DMT400024093	Binding protein	PGSC0003DMT400025973	Multicopper oxidase	PGSC0003DMT400032005	Conserved gene of unknown function	PGSC0003DMT400052378	MZB10.14 protein	PGSC0003DMT400046817	pentatricopeptide repeat-containing protein
PGSC0003DMT400021488	Hypothetical gene of unknown function	PGSC0003DMT400024095	ATR interacting protein	PGSC0003DMT400026000	WAK-like kinase	PGSC0003DMT400032175	Late embryogenesis abundant hydroxyproline-rich glycoprotein	PGSC0003DMT400052969	PPR1 protein	PGSC0003DMT400047430	mandelonitrile lyase
PGSC0003DMT400021489	Succinate dehydrogenase subunit 3	PGSC0003DMT400024306	26S proteasome regulatory subunit rpn1	PGSC0003DMT400026037	TCP transcription factor 7	PGSC0003DMT400032328	Copper chaperone COX17-1	PGSC0003DMT400053123	Conserved gene of unknown function	PGSC0003DMT400047580	Growth-regulating factor 3
PGSC0003DMT400021631	Cc-nbs-lrr resistance protein	PGSC0003DMT400024385	Gibberellin 3-beta-dioxygenase	PGSC0003DMT400026046	Transferase, transferring glycosyl groups	PGSC0003DMT400032367	DNA binding protein	PGSC0003DMT400053339	Hypothetical gene of unknown function	PGSC0003DMT400047601	F-box family protein
PGSC0003DMT400022100	Conserved gene of unknown function	PGSC0003DMT400024438	Lateral root primordium protein	PGSC0003DMT400026193	ATP binding protein	PGSC0003DMT400032376	Calcium-binding EF-hand domain-containing protein	PGSC0003DMT400053680	Protein binding protein	PGSC0003DMT400047612	DNAJ heat shock N-terminal domain-containing protein
PGSC0003DMT400022185	Hypothetical gene of unknown function	PGSC0003DMT400024477	Hypothetical gene of unknown function	PGSC0003DMT400027065	DC1 domain containing protein	PGSC0003DMT400032774	LIM domain-containing protein	PGSC0003DMT400054008	Transposon MuDR mudrA	PGSC0003DMT400047652	Impaired sucrose induction 1
PGSC0003DMT400022195	Charged multivesicular body protein 4b	PGSC0003DMT400024628	UDP-xylose phenolic glycosyltransferase	PGSC0003DMT400027068	Ankyrin repeat-containing protein	PGSC0003DMT400032816	Stpk1 protein kinase	PGSC0003DMT400054084	ECP63 protein	PGSC0003DMT400047709	Conserved gene of unknown function
PGSC0003DMT400022213	Hypothetical gene of unknown function	PGSC0003DMT400024734	Pseudouridine synthase	PGSC0003DMT400027172	BRASSINOSTEROID INSENSITIVE 1-associated receptor kinase 1	PGSC0003DMT400032862	Mitochondrial succinate dehydrogenase iron sulfur subunit	PGSC0003DMT400054245	AAA-type ATPase	PGSC0003DMT400048118	disease resistance protein I2C-5
PGSC0003DMT400022255	Chalcone synthase	PGSC0003DMT400025026	NAC domain protein, IPR003441	PGSC0003DMT400027197	Conserved gene of unknown function	PGSC0003DMT400033080	Glucan endo-1,3-beta-D-glucosidase	PGSC0003DMT400054292	polyprotein	PGSC0003DMT400048222	Hypothetical gene of unknown function
PGSC0003DMT400022261	Chalcone synthase	PGSC0003DMT400025142	LOB domain-containing protein	PGSC0003DMT400027210	Receptor serine/threonine kinase	PGSC0003DMT400033133	UDP-GlcNac-dolichyl-phosphate N-acetylglucosaminephosphotransferase	PGSC0003DMT400054293	Gag-pol polyprotein	PGSC0003DMT400048302	Membrane protein
PGSC0003DMT400022315	Hypothetical gene of unknown function	PGSC0003DMT400025169	Calcium ion binding protein	PGSC0003DMT400027238	Ubiquitin-protein ligase	PGSC0003DMT400033335	Cytochrome P450	PGSC0003DMT400054694	Hypothetical gene of unknown function	PGSC0003DMT400048335	Hypothetical gene of unknown function
PGSC0003DMT400022353	RNA polymerase II transcriptional coactivator KIWI	PGSC0003DMT400025172	Nudix hydrolase 17, mitochondrial	PGSC0003DMT400027247	Axi 1 protein	PGSC0003DMT400033378	Serine/threonine-protein kinase PBS1	PGSC0003DMT400055189	Late embryogenesis abundant hydroxyproline-rich glycoprotein	PGSC0003DMT400048464	RBP50
PGSC0003DMT400022676	Ribosomal protein large subunit 2	PGSC0003DMT400025717	Protein binding protein	PGSC0003DMT400027378	WRKY-A1244	PGSC0003DMT400033581	MADS box interactor	PGSC0003DMT400055343	Gag non-LTR retrotransposase	PGSC0003DMT400048531	N(4)-(Beta-n-acetylglucosaminyl)-l-asparaginase
PGSC0003DMT400022677	Hypothetical gene of unknown function	PGSC0003DMT400025748	Hypothetical gene of unknown function	PGSC0003DMT400027783	Conserved gene of unknown function	PGSC0003DMT400034053	Neutral invertase	PGSC0003DMT400055372	Syntaxin	PGSC0003DMT400049354	Conserved gene of unknown function
PGSC0003DMT400022913	Pentatricopeptide repeat-containing protein	PGSC0003DMT400025858	Cholesterol transport protein	PGSC0003DMT400027828	Salt responsive protein 2	PGSC0003DMT400034375	Transferase, transferring glycosyl groups	PGSC0003DMT400056433	Phytoene synthase 2, chloroplastic	PGSC0003DMT400051098	Cyclin A
PGSC0003DMT400023003	Hypothetical gene of unknown function	PGSC0003DMT400026079	Peptidyl-prolyl cis-trans isomerase CYP40	PGSC0003DMT400027999	CAA303718.1 protein	PGSC0003DMT400034789	SEC14 cytosolic factor	PGSC0003DMT400056595	Serine-threonine protein kinase, plant-type	PGSC0003DMT400051654	protein phosphatase 2C 51
PGSC0003DMT400023212	Hypothetical_protein	PGSC0003DMT400026137	Zinc finger protein	PGSC0003DMT400028044	Hypothetical gene of unknown function	PGSC0003DMT400034819	ATP binding protein	PGSC0003DMT400056629	CBL-interacting serine/threonine-protein kinase	PGSC0003DMT400051857	Protein binding protein
PGSC0003DMT400023282	Ubiquitin-conjugating enzyme, E2	PGSC0003DMT400026200	Protein trichome birefringence-like 21	PGSC0003DMT400028045	Hypothetical gene of unknown function	PGSC0003DMT400034860	Nicotiana tabacum ORF	PGSC0003DMT400056764	Hypothetical gene of unknown function	PGSC0003DMT400051911	Lipase class 3 family protein
PGSC0003DMT400023294	Hypothetical gene of unknown function	PGSC0003DMT400026225	Conserved gene of unknown function	PGSC0003DMT400028400	Cc-nbs-lrr resistance protein	PGSC0003DMT400034946	Lysosomal Cystine Transporter family protein	PGSC0003DMT400056815	Conserved gene of unknown function	PGSC0003DMT400052165	Conserved gene of unknown function
PGSC0003DMT400023345	GRAS family transcription factor	PGSC0003DMT400026226	Hypothetical gene of unknown function	PGSC0003DMT400028417	Cc-nbs-lrr resistance protein	PGSC0003DMT400034981	Hypothetical gene of unknown function	PGSC0003DMT400056828	Polygalacturonase	PGSC0003DMT400052320	Conserved gene of unknown function
PGSC0003DMT400023384	RNase H family protein	PGSC0003DMT400026526	Epidermis-specific secreted glycoprotein EP1	PGSC0003DMT400028768	Avr9/Cf-9 rapidly elicited protein 137	PGSC0003DMT400035010	purine permease	PGSC0003DMT400056987	Conserved gene of unknown function	PGSC0003DMT400052458	MZB10.14 protein
PGSC0003DMT400023606	Hypothetical gene of unknown function	PGSC0003DMT400026532	Copper transport protein atox1	PGSC0003DMT400029456	RING-H2 subgroup RHE protein	PGSC0003DMT400035361	Protein MSF1	PGSC0003DMT400057328	BTB/POZ domain-containing protein	PGSC0003DMT400052595	Pentatricopeptide repeat-containing protein
PGSC0003DMT400023932	Small heat-shock protein homolog protein	PGSC0003DMT400026698	G1	PGSC0003DMT400029751	Promoter-binding protein SPL9	PGSC0003DMT400035406	Ethylene response factor 10	PGSC0003DMT400057399	Conserved gene of unknown function	PGSC0003DMT400053361	U2 snrnp auxiliary factor, small subunit
PGSC0003DMT400023941	Zinc finger containing preotein	PGSC0003DMT400026743	Glutathione transferase	PGSC0003DMT400030168	Zinc finger DNA-binding protein	PGSC0003DMT400035477	Thioredoxin reductase 2	PGSC0003DMT400057834	VAP27-2	PGSC0003DMT400053543	Emsy N terminus domain-containing protein
PGSC0003DMT400024126	Blight resistance protein SH10	PGSC0003DMT400026847	Vps51/Vps67 family (Components of vesicular transport) protein	PGSC0003DMT400030171	AT1G27700 protein	PGSC0003DMT400036034	Quinone reductase	PGSC0003DMT400057906	Protein FRIGIDA	PGSC0003DMT400053778	Nuclease
PGSC0003DMT400024160	Serine-threonine protein kinase, plant-type	PGSC0003DMT400027003	Gag-pol polyprotein	PGSC0003DMT400030212	22 kDa peroxisomal membrane protein	PGSC0003DMT400036057	Ccd1	PGSC0003DMT400058355	Polyprotein	PGSC0003DMT400054108	Major facilitator protein
PGSC0003DMT400024594	mRNA, clone: RTFL01-28-H06	PGSC0003DMT400027097	Hypothetical gene of unknown function	PGSC0003DMT400030388	WRKY-like transcription factor	PGSC0003DMT400036067	zinc metalloproteinase	PGSC0003DMT400058899	Inter-alpha-trypsin inhibitor heavy chain	PGSC0003DMT400054495	Hypothetical gene of unknown function
PGSC0003DMT400024895	Pentatricopeptide repeat-containing protein	PGSC0003DMT400027103	Pentatricopeptide repeat-containing protein	PGSC0003DMT400030402	Peroxidase	PGSC0003DMT400036070	Resistance protein PSH-RGH7	PGSC0003DMT400058960	(S)-2-hydroxy-acid oxidase	PGSC0003DMT400055091	ATP-dependent RNA helicase
PGSC0003DMT400024906	gag-pol polyprotein	PGSC0003DMT400027458	Conserved gene of unknown function	PGSC0003DMT400030442	Caspase	PGSC0003DMT400036087	Hcr2-0B	PGSC0003DMT400059136	gag-pol polyprotein	PGSC0003DMT400055095	Transcription initiation factor brf1
PGSC0003DMT400024909	N	PGSC0003DMT400027545	XPA-binding protein	PGSC0003DMT400030999	Serine-threonine protein kinase, plant-type	PGSC0003DMT400036581	Ribosomal protein L18ae family protein	PGSC0003DMT400059202	Hypothetical gene of unknown function	PGSC0003DMT400055726	isoaspartyl peptidase/L-asparaginase 4
PGSC0003DMT400025110	Conserved gene of unknown function	PGSC0003DMT400027653	Hypothetical gene of unknown function	PGSC0003DMT400031116	HJTR2GH1 protein	PGSC0003DMT400036814	Defective in cullin neddylation protein	PGSC0003DMT400059678	Leucine-rich repeat-containing protein	PGSC0003DMT400056193	D-alanyl-d-alanine carboxypeptidase
PGSC0003DMT400025161	Conserved gene of unknown function	PGSC0003DMT400027846	Hypothetical gene of unknown function	PGSC0003DMT400031304	high-affinity nitrate transporter	PGSC0003DMT400036893	ERD1 protein, chloroplast	PGSC0003DMT400059878	Hypothetical gene of unknown function	PGSC0003DMT400056462	Peptidyl-prolyl cis-trans isomerase PPIC-type family protein
PGSC0003DMT400025334	Hypothetical gene of unknown function	PGSC0003DMT400027936	AP2/ERF domain-containing transcription factor	PGSC0003DMT400031306	high-affinity nitrate transporter	PGSC0003DMT400036961	ATP-dependent Clp protease ATP-binding subunit clpA homolog CD4A, chloroplastic	PGSC0003DMT400059931	Conserved gene of unknown function	PGSC0003DMT400056915	Hypothetical gene of unknown function
PGSC0003DMT400025498	Hypothetical gene of unknown function	PGSC0003DMT400028446	JHL06P13.14 protein	PGSC0003DMT400031695	WRKY transcription factor-30	PGSC0003DMT400037029	(S)-N-methylcoclaurine 3'-hydroxylase isozyme	PGSC0003DMT400060022	UDP-glucose:glucosyltransferase	PGSC0003DMT400057049	Poly(A)-specific ribonuclease PARN
PGSC0003DMT400025756	Cyclin B	PGSC0003DMT400028528	Hypothetical gene of unknown function	PGSC0003DMT400032144	DUF2365 domain containing protein	PGSC0003DMT400037108	Peptidoglycan-binding LysM domain-containing protein	PGSC0003DMT400060115	UDP-glucose:glucosyltransferase	PGSC0003DMT400057155	PHD finger family protein
PGSC0003DMT400025794	Ubiquitin-protein ligase	PGSC0003DMT400028603	Subtilisin inhibitor 1	PGSC0003DMT400032151	Kiwellin	PGSC0003DMT400037209	PAR-1c protein	PGSC0003DMT400060497	Conserved gene of unknown function	PGSC0003DMT400057335	Protein transport protein SFT2
PGSC0003DMT400025807	Conserved gene of unknown function	PGSC0003DMT400028622	Receptor protein kinase	PGSC0003DMT400032334	Alpha-expansin 12	PGSC0003DMT400037234	Hypothetical gene of unknown function	PGSC0003DMT400060999	F-box family protein	PGSC0003DMT400057435	SWIb domain-containing protein
PGSC0003DMT400026229	UPF0496 protein	PGSC0003DMT400028628	Glycine-rich protein	PGSC0003DMT400032346	Ran GTPase binding protein	PGSC0003DMT400037386	Gaba(A) receptor-associated protein	PGSC0003DMT400061125	GATA zinc finger containing protein	PGSC0003DMT400057576	Heterogeneous nuclear ribonucleoprotein U 1
PGSC0003DMT400026613	Hypothetical gene of unknown function	PGSC0003DMT400028714	Glutathione S-transferase omega	PGSC0003DMT400032520	Serine protease	PGSC0003DMT400037780	Receptor kinase	PGSC0003DMT400061183	Conserved gene of unknown function	PGSC0003DMT400057590	Transcription factor
PGSC0003DMT400026617	Kinase family protein	PGSC0003DMT400028917	Joka8	PGSC0003DMT400032530	NADH-ubiquinone oxidoreductase 19 kDa subunit	PGSC0003DMT400038291	Tyramine hydroxycinnamoyl transferase	PGSC0003DMT400061681	Hypothetical gene of unknown function	PGSC0003DMT400057606	DEAD-box ATP-dependent RNA helicase 18
PGSC0003DMT400026857	Zinc finger protein	PGSC0003DMT400028936	Hypothetical gene of unknown function	PGSC0003DMT400032621	CBF/DREB transcription factor	PGSC0003DMT400038292	Tyramine hydroxycinnamoyl transferase	PGSC0003DMT400061871	Tyrosyl-DNA phosphodiesterase	PGSC0003DMT400057832	Protein of unknown function, transmembrane-40 domain containing protein
PGSC0003DMT400027117	Fasciclin-like arabinogalactan protein 11	PGSC0003DMT400028984	Set domain protein	PGSC0003DMT400032693	Caspase	PGSC0003DMT400038478	Hypothetical gene of unknown function	PGSC0003DMT400061914	SET domain protein	PGSC0003DMT400057863	Transcription regulator
PGSC0003DMT400027233	Chloroplast photosystem II 5 kDa protein	PGSC0003DMT400029066	Pit1 protein	PGSC0003DMT400032944	DUF292 domain containing protein	PGSC0003DMT400038482	Phosphatidylinositol synthase	PGSC0003DMT400062005	Hypothetical gene of unknown function	PGSC0003DMT400057904	DnaJ domain containing protein
PGSC0003DMT400027412	ORF305	PGSC0003DMT400029232	Conserved gene of unknown function	PGSC0003DMT400033583	Hypothetical gene of unknown function	PGSC0003DMT400038662	Conserved gene of unknown function	PGSC0003DMT400062170	Hypothetical gene of unknown function	PGSC0003DMT400058039	RNA binding protein
PGSC0003DMT400027833	Peroxidase 19	PGSC0003DMT400029528	Protein binding protein	PGSC0003DMT400033741	Transcription factor HBP-1b(C1)	PGSC0003DMT400038699	Hypothetical gene of unknown function	PGSC0003DMT400062358	Acetylglucosaminyltransferase	PGSC0003DMT400058344	F-box family protein
PGSC0003DMT400028052	LMYC1	PGSC0003DMT400029550	Nucleic acid binding protein	PGSC0003DMT400033888	AT2G14850 protein	PGSC0003DMT400039174	DNA binding protein	PGSC0003DMT400062659	Hypothetical gene of unknown function	PGSC0003DMT400058346	Conserved gene of unknown function
PGSC0003DMT400028133	Gag-pol protein	PGSC0003DMT400029708	Cc-nbs-lrr resistance protein	PGSC0003DMT400034029	Cysteine-rich extensin-2	PGSC0003DMT400039237	ATP binding protein	PGSC0003DMT400063089	Protein tyrosine phosphatase	PGSC0003DMT400058442	AP2/ERF domain-containing transcription factor
PGSC0003DMT400028486	Tir-nbs-lrr resistance protein	PGSC0003DMT400030244	Hypothetical gene of unknown function	PGSC0003DMT400034143	Lectin	PGSC0003DMT400039788	Malate dehydrogenase	PGSC0003DMT400063780	DNA helicase RecQsim	PGSC0003DMT400058625	Zinc finger protein
PGSC0003DMT400028767	Ribulose bisphosphate carboxylase/oxygenase activase 1, chloroplastic	PGSC0003DMT400030364	Sec14	PGSC0003DMT400034764	GRAS1	PGSC0003DMT400039797	Purine transporter	PGSC0003DMT400063855	Nodulin MtN3 family protein	PGSC0003DMT400059469	Hypothetical gene of unknown function
PGSC0003DMT400028812	mRNA, clone: RTFL01-26-O11	PGSC0003DMT400030530	Nitrate transporter	PGSC0003DMT400034878	THM18 protein	PGSC0003DMT400039850	Serine/threonine-protein kinase PBS1	PGSC0003DMT400064657	Uridine cytidine kinase I	PGSC0003DMT400060087	Nam 4
PGSC0003DMT400028843	Nbs-lrr resistance protein	PGSC0003DMT400030533	Nitrate transporter	PGSC0003DMT400035085	F-box/kelch protein	PGSC0003DMT400039972	ERD6-like transporter	PGSC0003DMT400064764	Organic anion transporter	PGSC0003DMT400060223	KOW motif family protein
PGSC0003DMT400028931	Hypothetical gene of unknown function	PGSC0003DMT400031370	Orcinol O-methyltransferase 3	PGSC0003DMT400035095	POTH1	PGSC0003DMT400040065	NULL domain containing protein	PGSC0003DMT400064882	Hypothetical gene of unknown function	PGSC0003DMT400060383	Hypothetical gene of unknown function
PGSC0003DMT400028954	F-box family protein	PGSC0003DMT400031464	DNA binding protein	PGSC0003DMT400035513	Conserved gene of unknown function	PGSC0003DMT400040469	Calmodulin-binding heat-shock protein	PGSC0003DMT400064972	Hypothetical gene of unknown function	PGSC0003DMT400060469	Elongator complex protein 1
PGSC0003DMT400029049	Hypothetical gene of unknown function	PGSC0003DMT400031532	RNase H family protein	PGSC0003DMT400035731	Ethylene-responsive transcription factor	PGSC0003DMT400040632	Glycosyltransferase	PGSC0003DMT400065095	Pyruvate kinase, cytosolic isozyme	PGSC0003DMT400060973	JHL20J20.13 protein
PGSC0003DMT400029173	Tetratricopeptide repeat protein	PGSC0003DMT400031553	HSP transcription factor	PGSC0003DMT400036188	Cytokinin-regulated kinase 1	PGSC0003DMT400041073	Amt2	PGSC0003DMT400065209	Transposase	PGSC0003DMT400061161	Armadillo repeat-containing protein
PGSC0003DMT400029225	BTB/POZ domain-containing protein	PGSC0003DMT400031726	Transcription factor	PGSC0003DMT400036262	Hypothetical gene of unknown function	PGSC0003DMT400041159	UDP-arabinose 4-epimerase 1	PGSC0003DMT400065262	Hypothetical gene of unknown function	PGSC0003DMT400062227	Inner nuclear membrane protein MAN1 domain containing protein
PGSC0003DMT400029458	Mads box protein	PGSC0003DMT400031843	DNA binding protein	PGSC0003DMT400036734	Respiratory burst oxidase homolog protein C	PGSC0003DMT400041338	S-adenosylmethionine decarboxylase proenzyme	PGSC0003DMT400065276	Arogenate dehydratase 2	PGSC0003DMT400062254	Hypothetical gene of unknown function
PGSC0003DMT400029487	Hypothetical gene of unknown function	PGSC0003DMT400032154	phospholipid hydroperoxide glutathione peroxidase	PGSC0003DMT400036777	Nudix hydrolase 17, mitochondrial	PGSC0003DMT400041342	calcium-binding protein CML16	PGSC0003DMT400065671	late blight resistance protein homolog R1B-13	PGSC0003DMT400062329	urease accessory protein F
PGSC0003DMT400030265	Chaperonin CPN60-2, mitochondrial	PGSC0003DMT400032374	Hypothetical gene of unknown function	PGSC0003DMT400036857	Mitogen-activated protein kinase kinase kinase	PGSC0003DMT400041400	Cytochrome P450	PGSC0003DMT400065820	Breast carcinoma amplified sequence	PGSC0003DMT400062565	mRNA, clone: RTFL01-48-B14
PGSC0003DMT400030318	Ubiquitin ATG12	PGSC0003DMT400032552	DNA mismatch repair protein mutS	PGSC0003DMT400037080	MYB transcription factor MYB94	PGSC0003DMT400041610	ATP binding protein	PGSC0003DMT400066219	Hypothetical gene of unknown function	PGSC0003DMT400062633	hAT family dimerisation domain containing protein
PGSC0003DMT400030381	Chloroplast small heat shock protein class I	PGSC0003DMT400032683	2-nitropropane dioxygenase	PGSC0003DMT400037120	CRT binding factor 2A	PGSC0003DMT400042013	Peroxisomal membrane 22 kDa (Mpv17/PMP22) family protein	PGSC0003DMT400066280	Conserved gene of unknown function	PGSC0003DMT400062718	Nucleotide binding protein
PGSC0003DMT400030382	Chloroplast small heat shock protein class I	PGSC0003DMT400032740	Minichromosome maintenance protein MCM	PGSC0003DMT400037122	CRT binding factor 3	PGSC0003DMT400042326	Succinyl-CoA ligase [ADP-forming] subunit alpha-1, mitochondrial	PGSC0003DMT400066414	Enoyl-CoA-hydratase	PGSC0003DMT400062860	Pentatricopeptide repeat-containing protein
PGSC0003DMT400030383	Hypothetical gene of unknown function	PGSC0003DMT400033320	Conserved gene of unknown function	PGSC0003DMT400037904	Avr9/Cf-9 rapidly elicited protein 11	PGSC0003DMT400042468	Alanine racemase family protein	PGSC0003DMT400066576	Phenylpropanoid:glucosyltransferase 1	PGSC0003DMT400063013	Pentatricopeptide repeat-containing protein
PGSC0003DMT400030385	Chloroplast small heat shock protein class I	PGSC0003DMT400034044	Hypothetical gene of unknown function	PGSC0003DMT400038374	Rsmv23 protein	PGSC0003DMT400042521	Hypothetical gene of unknown function	PGSC0003DMT400067413	Transferase, transferring glycosyl groups	PGSC0003DMT400063113	SNAP33
PGSC0003DMT400030386	Chloroplast small heat shock protein class I	PGSC0003DMT400034835	Conserved gene of unknown function	PGSC0003DMT400038852	WRKY transcription factor	PGSC0003DMT400042804	Glucosyltransferase	PGSC0003DMT400068881	Hypothetical gene of unknown function	PGSC0003DMT400063132	Eukaryotic translation initiation factor 5A-1
PGSC0003DMT400030387	Chloroplast small heat shock protein class I	PGSC0003DMT400034978	AUX/IAA 2	PGSC0003DMT400039153	Diacylglycerol kinase	PGSC0003DMT400042807	UDP-glucose glucosyltransferase	PGSC0003DMT400068978	Hypothetical gene of unknown function	PGSC0003DMT400063174	Pentatricopeptide repeat-containing protein, chloroplastic
PGSC0003DMT400030926	Hypothetical gene of unknown function	PGSC0003DMT400035444	Protein NLP7	PGSC0003DMT400039313	TDR8 protein	PGSC0003DMT400042838	Aldo/keto reductase AKR	PGSC0003DMT400069107	Catalytic	PGSC0003DMT400063289	JHL10I11.7 protein
PGSC0003DMT400031252	Small heat shock protein	PGSC0003DMT400035752	Conserved gene of unknown function	PGSC0003DMT400039852	Subtilisin-like protease preproenzyme	PGSC0003DMT400042841	Cytochrome P450	PGSC0003DMT400069253	HVA22 e	PGSC0003DMT400063879	F-box family protein
PGSC0003DMT400031479	Hypothetical gene of unknown function	PGSC0003DMT400035753	Early nodulin 20	PGSC0003DMT400040141	ZPT2-13	PGSC0003DMT400043249	Hypothetical gene of unknown function	PGSC0003DMT400069348	CBS domain-containing protein CBSCBSPB4	PGSC0003DMT400064153	Coiled-coil domain-containing protein 47
PGSC0003DMT400031531	Calcyclin-binding protein	PGSC0003DMT400035876	Conserved gene of unknown function	PGSC0003DMT400040142	ZPT2-13	PGSC0003DMT400043253	Avr9/Cf-9 rapidly elicited protein 75	PGSC0003DMT400069862	Hypothetical gene of unknown function	PGSC0003DMT400064637	Ubiquitin-protein ligase
PGSC0003DMT400031535	Type II DNA topoisomerase VI subunit B	PGSC0003DMT400036280	Hypothetical gene of unknown function	PGSC0003DMT400040143	ZPT2-13	PGSC0003DMT400043501	GNS1/SUR4 membrane family protein	PGSC0003DMT400070232	Conserved gene of unknown function	PGSC0003DMT400065249	Protein binding protein
PGSC0003DMT400031711	Translation initiation factor IF-2	PGSC0003DMT400036329	Xyloglucan endotransglucosylase/hydrolase 2	PGSC0003DMT400040144	ZPT2-13	PGSC0003DMT400043506	LIM domain containing protein	PGSC0003DMT400070325	Hypothetical gene of unknown function	PGSC0003DMT400065845	Nucleoporin protein Ndc1-Nup domain containing protein
PGSC0003DMT400031775	Conserved gene of unknown function	PGSC0003DMT400036343	Proline transporter 2	PGSC0003DMT400040200	Protein binding protein	PGSC0003DMT400043622	Conserved gene of unknown function	PGSC0003DMT400070405	LOB domain protein 1	PGSC0003DMT400065940	Calcineurin-like metallo-phosphoesterase
PGSC0003DMT400031922	Zinc finger protein	PGSC0003DMT400036353	Hypothetical gene of unknown function	PGSC0003DMT400040204	Disease resistance-responsive, dirigent domain-containing protein	PGSC0003DMT400043681	Nam 6	PGSC0003DMT400071048	9-cis-epoxycarotenoid dioxygenase	PGSC0003DMT400066333	Pentatricopeptide repeat-containing protein
PGSC0003DMT400032147	Bromo-adjacent homology (BAH) domain-containing protein	PGSC0003DMT400036630	DUF862 domain containing protein	PGSC0003DMT400040206	ZPT2-13	PGSC0003DMT400043748	Bacterial spot disease resistance protein 4	PGSC0003DMT400071784	Cell wall apoplastic invertase	PGSC0003DMT400067067	Peptide alpha-N-acetyltransferase
PGSC0003DMT400032181	Hypothetical gene of unknown function	PGSC0003DMT400036634	AP/ERF transcription factor	PGSC0003DMT400041040	RGC1	PGSC0003DMT400044190	DUF716 domain containing protein	PGSC0003DMT400071858	Hypothetical gene of unknown function	PGSC0003DMT400067249	Pm27 protein
PGSC0003DMT400032190	Leucine rich repeat receptor protein kinase 2	PGSC0003DMT400036669	VQ motif-containing protein	PGSC0003DMT400041041	NBS-coding resistance gene analog	PGSC0003DMT400044233	Electron transfer flavoprotein beta-subunit	PGSC0003DMT400071914	DNA binding protein	PGSC0003DMT400067478	Zinc ion binding protein
PGSC0003DMT400032225	PttA2 protein	PGSC0003DMT400036817	AP/ERF transcription factor	PGSC0003DMT400041080	Abscisic acid receptor PYL4	PGSC0003DMT400044455	DUF668 domain containing protein	PGSC0003DMT400072073	XH/XS domain-containing protein	PGSC0003DMT400068056	Disease resistance
PGSC0003DMT400032331	Cmp-2-keto-3-deoctulosonate (Cmp-kdo) cytidyltransferase	PGSC0003DMT400036842	Conserved gene of unknown function	PGSC0003DMT400041194	Hypothetical gene of unknown function	PGSC0003DMT400044463	Agenet domain containing protein	PGSC0003DMT400072415	Vacuolar protein-sorting-associated protein 37 homolog 1	PGSC0003DMT400068165	Conserved gene of unknown function
PGSC0003DMT400032378	Hypothetical gene of unknown function	PGSC0003DMT400036934	Ethylene-responsive transcription factor ERF114	PGSC0003DMT400041614	Catalytic	PGSC0003DMT400044515	Receptor-like kinase	PGSC0003DMT400072533	tropinone reductase I	PGSC0003DMT400068427	Hypothetical gene of unknown function
PGSC0003DMT400032425	Hypothetical gene of unknown function	PGSC0003DMT400037089	Glycosyltransferase	PGSC0003DMT400041663	Pentatricopeptide repeat-containing protein	PGSC0003DMT400044886	Phosphofructokinase	PGSC0003DMT400072799	Heparanase	PGSC0003DMT400069318	Hypothetical gene of unknown function
PGSC0003DMT400032503	Hypothetical gene of unknown function	PGSC0003DMT400037469	Glucan endo-1,3-beta-glucosidase	PGSC0003DMT400041690	Somatic embryogenesis receptor kinase 3	PGSC0003DMT400045282	Protein MKS1	PGSC0003DMT400072874	Flavonol 4'-sulfotransferase	PGSC0003DMT400069476	Protein farnesyltransferase/geranylgeranyltransferase type-1 subunit alpha
PGSC0003DMT400032507	Heat shock protein 70 (HSP70)-interacting protein	PGSC0003DMT400037492	Inositol polyphosphate multikinase	PGSC0003DMT400041763	Hypothetical gene of unknown function	PGSC0003DMT400045294	Nam	PGSC0003DMT400072964	RING zinc finger protein	PGSC0003DMT400069535	PWWP domain-containing protein
PGSC0003DMT400032651	3'-N-debenzoyl-2'-deoxytaxol N-benzoyltransferase	PGSC0003DMT400037569	Truncated hemoglobin	PGSC0003DMT400042099	Ring finger protein	PGSC0003DMT400045297	Aldehyde dehydrogenase	PGSC0003DMT400073435	Jp18	PGSC0003DMT400069760	Phosphoinositide-specific phospholipase C
PGSC0003DMT400032701	Vacuolar iron transporter homolog 4	PGSC0003DMT400037717	Conserved gene of unknown function	PGSC0003DMT400042153	Hypothetical gene of unknown function	PGSC0003DMT400045479	mRNA, clone: RTFL01-15-D07	PGSC0003DMT400073594	Mitochondrial Rho GTPase	PGSC0003DMT400070406	Zinc finger family protein
PGSC0003DMT400032709	Serine/arginine rich splicing factor	PGSC0003DMT400037720	Zinc finger protein	PGSC0003DMT400042374	HYP1	PGSC0003DMT400045607	SERK3B	PGSC0003DMT400073652	Short chain dehydrogenase	PGSC0003DMT400070450	Negative cofactor 2 transcriptional co-repressor
PGSC0003DMT400032800	Hypothetical gene of unknown function	PGSC0003DMT400037835	AP2 domain-containing transcription factor	PGSC0003DMT400042377	CM0545.360.nc protein	PGSC0003DMT400045987	Cinnamoyl-CoA reductase	PGSC0003DMT400073953	Oxysterol-binding protein	PGSC0003DMT400071021	AT3G58520 protein
PGSC0003DMT400032851	Heat-shock protein	PGSC0003DMT400037996	Glutathione S-transferase/peroxidase	PGSC0003DMT400042476	Conserved gene of unknown function	PGSC0003DMT400046738	Pantothenate kinase	PGSC0003DMT400074277	Reverse transcriptase	PGSC0003DMT400071287	Pentatricopeptide repeat-containing protein
PGSC0003DMT400032928	Gamma-butyrobetaine dioxygenase/Trimethyllysine dioxygenase, N-terminal domain containing protein	PGSC0003DMT400038414	Glycerol-3-phosphate transporter	PGSC0003DMT400042532	Avr9/Cf-9 rapidly elicited protein 146	PGSC0003DMT400046741	Phosphate/phosphoenolpyruvate translocator	PGSC0003DMT400074329	Potassium transporter 26	PGSC0003DMT400071362	Zinc finger protein
PGSC0003DMT400033362	Leunig	PGSC0003DMT400038758	Calmodulin-binding transcription activator (Camta), plants	PGSC0003DMT400042608	Avr9/Cf-9 rapidly elicited protein 146	PGSC0003DMT400046841	Kinase	PGSC0003DMT400074600	Phytoene synthase 2, chloroplastic	PGSC0003DMT400071571	Histone H3.2
PGSC0003DMT400033625	Conserved gene of unknown function	PGSC0003DMT400038986	WRKY transcription factor	PGSC0003DMT400042609	Avr9/Cf-9 rapidly elicited protein 146	PGSC0003DMT400046854	CYP71AU1	PGSC0003DMT400075025	Hypothetical gene of unknown function	PGSC0003DMT400071592	Acyltransferase
PGSC0003DMT400033631	Hypothetical gene of unknown function	PGSC0003DMT400039282	DUF3537 domain containing protein	PGSC0003DMT400042650	Kelch repeat-containing F-box family protein	PGSC0003DMT400047224	Conserved gene of unknown function	PGSC0003DMT400075131	RRM-containing RNA-binding protein	PGSC0003DMT400071772	Ataxin-10
PGSC0003DMT400033673	pentatricopeptide repeat-containing protein, mitochondrial	PGSC0003DMT400039400	Sulfate/bicarbonate/oxalate exchanger and transporter sat-1	PGSC0003DMT400042829	Cytochrome P450	PGSC0003DMT400047365	Transferase, transferring glycosyl groups	PGSC0003DMT400075530	Protein tyrosine phosphatase	PGSC0003DMT400072089	Hypothetical gene of unknown function
PGSC0003DMT400033700	Hypothetical gene of unknown function	PGSC0003DMT400039509	Serine-threonine protein kinase, plant-type	PGSC0003DMT400042918	ATP binding protein	PGSC0003DMT400047440	NAC domain protein NAC2	PGSC0003DMT400075588	Electron transporter	PGSC0003DMT400072362	Valacyclovir hydrolase
PGSC0003DMT400033842	Axi 1 (Auxin-independent growth promoter)	PGSC0003DMT400039522	OO_Ba0013J05-OO_Ba0033A15.3 protein	PGSC0003DMT400043204	Double WRKY type transfactor	PGSC0003DMT400047636	P-loop containing nucleoside triphosphate hydrolase	PGSC0003DMT400075660	Hypothetical gene of unknown function	PGSC0003DMT400072600	DUF584 domain containing protein
PGSC0003DMT400033854	Rad7	PGSC0003DMT400039535	Miraculin	PGSC0003DMT400044020	Hypothetical gene of unknown function	PGSC0003DMT400047644	Fad NAD binding oxidoreductases	PGSC0003DMT400075661	Hypothetical gene of unknown function	PGSC0003DMT400072691	Protein phosphatase 2a, regulatory subunit
PGSC0003DMT400034246	MAR-binding protein	PGSC0003DMT400039625	UDP-glucose:glucosyltransferase	PGSC0003DMT400044024	ATP binding protein	PGSC0003DMT400047670	AT2G46550 protein	PGSC0003DMT400076007	Hypothetical gene of unknown function	PGSC0003DMT400073240	Aquaporin NIP1-1
PGSC0003DMT400034262	RNA-directed DNA polymerase (reverse transcriptase) domain containing protein	PGSC0003DMT400039717	Monooxygenase	PGSC0003DMT400044025	MAP3K kinase	PGSC0003DMT400048225	Dihydrolipoamide acetyltransferase component of pyruvate dehydrogenase	PGSC0003DMT400076390	Hypothetical gene of unknown function	PGSC0003DMT400073384	Hypothetical gene of unknown function
PGSC0003DMT400034339	NADH dehydrogenase [ubiquinone] iron-sulfur protein 2	PGSC0003DMT400039723	Serine-threonine protein kinase, plant-type	PGSC0003DMT400044030	disease resistance protein	PGSC0003DMT400048461	Small basic intrinsic protein 1	PGSC0003DMT400076471	N-ethylmaleimide sensitive fusion protein	PGSC0003DMT400073838	Peptidyl-prolyl cis-trans isomerase
PGSC0003DMT400034341	Hypothetical gene of unknown function	PGSC0003DMT400039732	Monooxygenase	PGSC0003DMT400044175	Zinc finger	PGSC0003DMT400048534	Rho GTPase activator	PGSC0003DMT400076651	Vacuolar protein sorting-associated protein	PGSC0003DMT400073904	Hypothetical gene of unknown function
PGSC0003DMT400034343	ORF86	PGSC0003DMT400039735	Mannan endo-1,4-beta-mannosidase 1	PGSC0003DMT400044212	Protein kinase 1	PGSC0003DMT400049311	Pleiotropic drug resistance protein 1	PGSC0003DMT400077006	Transposase	PGSC0003DMT400073905	Conserved gene of unknown function
PGSC0003DMT400035387	Conserved gene of unknown function	PGSC0003DMT400039742	Rnf5	PGSC0003DMT400044503	Receptor-like kinase	PGSC0003DMT400049314	PDR-type ABC transporter 2	PGSC0003DMT400077453	Hypothetical gene of unknown function	PGSC0003DMT400074955	Amino acid transporter
PGSC0003DMT400035658	F-box family protein	PGSC0003DMT400039753	Origin recognition complex subunit	PGSC0003DMT400044506	Receptor-like kinase	PGSC0003DMT400049391	Ethylene-forming-enzyme-like dioxygenase	PGSC0003DMT400077570	Meiotic recombination protein DMC1 homolog	PGSC0003DMT400075654	Hypothetical gene of unknown function
PGSC0003DMT400035760	Hypothetical gene of unknown function	PGSC0003DMT400039828	Mannan endo-1,4-beta-mannosidase 1	PGSC0003DMT400044522	Receptor-like kinase	PGSC0003DMT400049486	Breast carcinoma amplified sequence	PGSC0003DMT400077644	Ubiquitin-protein ligase	PGSC0003DMT400076353	TBP-associated factor 13
PGSC0003DMT400035821	Hypothetical gene of unknown function	PGSC0003DMT400039868	P-loop containing nucleoside triphosphate hydrolase family protein	PGSC0003DMT400044571	ER glycerol-phosphate acyltransferase	PGSC0003DMT400050079	peptide:N-glycanase	PGSC0003DMT400078573	Hypothetical gene of unknown function	PGSC0003DMT400076438	DUF616 domain containing protein
PGSC0003DMT400035822	Hypothetical gene of unknown function	PGSC0003DMT400040000	Hypothetical gene of unknown function	PGSC0003DMT400044594	Metal ion binding protein	PGSC0003DMT400050129	Hippocampus abundant transcript 1 protein	PGSC0003DMT400078767	Little protein 1	PGSC0003DMT400076539	CAA303718.1 protein
PGSC0003DMT400035968	ATP synthase subunit alpha, mitochondrial	PGSC0003DMT400040209	Auxin-regulated protein	PGSC0003DMT400044608	Receptor-like kinase	PGSC0003DMT400050401	AT1G67060 protein	PGSC0003DMT400078775	arm repeat-containing protein	PGSC0003DMT400076568	Conserved gene of unknown function
PGSC0003DMT400035974	non-LTR retrolelement reverse transcriptase	PGSC0003DMT400040212	Adenosine 3'-phospho 5'-phosphosulfate transporter	PGSC0003DMT400044671	Receptor-like kinase	PGSC0003DMT400050511	ATOFP6/OFP6	PGSC0003DMT400079646	Cytochrome P450	PGSC0003DMT400076678	Replication factor A 1, rfa1
PGSC0003DMT400036004	Cytochrome c oxidase subunit 2	PGSC0003DMT400040462	MYB transcription factor	PGSC0003DMT400044683（StHsf007）	HsfA4b	PGSC0003DMT400050774	GTP binding protein	PGSC0003DMT400079770	RAB1X	PGSC0003DMT400076706	Binding protein
PGSC0003DMT400036014	chromo' domain containing protein	PGSC0003DMT400040520	10-hydroxygeraniol oxidoreductase	PGSC0003DMT400045006	carboxylesterase 11	PGSC0003DMT400050941	(E,E)-germacrene B synthase	PGSC0003DMT400079868	Hypothetical gene of unknown function	PGSC0003DMT400077129	Bacterial spot disease resistance protein 4
PGSC0003DMT400036223	Hypothetical gene of unknown function	PGSC0003DMT400040585	Protein RSI-1	PGSC0003DMT400045147	DNA binding protein	PGSC0003DMT400051170	Phytoalexin-deficient 4-2 protein	PGSC0003DMT400079869	Hypothetical gene of unknown function	PGSC0003DMT400077199	Transcription factor
PGSC0003DMT400036331	Pentatricopeptide repeat-containing protein	PGSC0003DMT400040637	Hypothetical gene of unknown function	PGSC0003DMT400045207	Conserved gene of unknown function	PGSC0003DMT400051180	Conserved gene of unknown function	PGSC0003DMT400079925	Non-specific lipid-transfer protein	PGSC0003DMT400077300	Conserved gene of unknown function
PGSC0003DMT400036724	Hypothetical gene of unknown function	PGSC0003DMT400040784	Cyclin-dependent kinase inhibitor	PGSC0003DMT400045846	Bg55 protein	PGSC0003DMT400051349	Conserved gene of unknown function	PGSC0003DMT400080078	Ubiquitin-protein ligase	PGSC0003DMT400078117	Conserved gene of unknown function
PGSC0003DMT400036856	Heat shock protein	PGSC0003DMT400040874	Serine/threonine-protein kinase PBS1	PGSC0003DMT400045992	Conserved gene of unknown function	PGSC0003DMT400052381	Arogenate dehydrogenase 2	PGSC0003DMT400080139	Cytochrome P450	PGSC0003DMT400079098	RING zinc finger protein
PGSC0003DMT400036925	Conserved gene of unknown function	PGSC0003DMT400040941	Hypothetical gene of unknown function	PGSC0003DMT400046052	Hypothetical gene of unknown function	PGSC0003DMT400052428	3-beta-hydroxy-delta5-steroid dehydrogenase	PGSC0003DMT400080479	Hypothetical gene of unknown function	PGSC0003DMT400079266	Ubiquitin-fold modifier 1
PGSC0003DMT400036952	receptor kinase	PGSC0003DMT400041539	cytosolic factor	PGSC0003DMT400046054	Auxin:hydrogen symporter	PGSC0003DMT400052443	Mitochondrial uncoupling protein	PGSC0003DMT400081258	Fiber protein Fb2	PGSC0003DMT400079285	Replication factor A 1, rfa1
PGSC0003DMT400036990	Acireductone dioxygenase	PGSC0003DMT400041704	Endo-1,4-beta-glucanase	PGSC0003DMT400046487	PK-LRR-TM resistance protein	PGSC0003DMT400053073	Werner syndrome ATP-dependent helicase	PGSC0003DMT400081439	DUF538 domain containing protein	PGSC0003DMT400080569	Zinc finger CCCH domain-containing protein 17
PGSC0003DMT400036991	Hypothetical gene of unknown function	PGSC0003DMT400042271	Hypothetical gene of unknown function	PGSC0003DMT400046621	Calmodulin-binding protein	PGSC0003DMT400053412	Methionine S-methyltransferase	PGSC0003DMT400081478	Stress-associated protein 3	PGSC0003DMT400080573	Ankyrin repeat-containing protein
PGSC0003DMT400037066	Hypothetical gene of unknown function	PGSC0003DMT400042349	Carboxy-lyase	PGSC0003DMT400046673	Hypothetical gene of unknown function	PGSC0003DMT400054038	AT2G21860 protein	PGSC0003DMT400082347	Glossy1 protein	PGSC0003DMT400080733	Nucleotide binding protein
PGSC0003DMT400037076	Pre-mRNA cleavage factor im, 25kD subunit	PGSC0003DMT400042520	Aminotransferase-like, plant mobile domain domain containing protein	PGSC0003DMT400046825	Ring H2 zinc finger	PGSC0003DMT400054045	Vetispiradiene synthase 1	PGSC0003DMT400082752（StHsf018）	Heat shock factor	PGSC0003DMT400081225	Pentatricopeptide repeat
PGSC0003DMT400037171	Hypothetical gene of unknown function	PGSC0003DMT400042610	Avr9/Cf-9 rapidly elicited protein 146	PGSC0003DMT400046828	Carbohydrate binding protein	PGSC0003DMT400054236	ATP-dependent Clp protease ATP-binding subunit clpA homolog CD4A, chloroplastic	PGSC0003DMT400082776	Hypothetical gene of unknown function	PGSC0003DMT400081334	Syntaxin
PGSC0003DMT400037218	Hypothetical gene of unknown function	PGSC0003DMT400042749	Gag non-LTR retrotransposase	PGSC0003DMT400046993	Receptor kinase BRI1-like 3	PGSC0003DMT400054286	Calcium lipid binding protein	PGSC0003DMT400083259	Hypothetical gene of unknown function	PGSC0003DMT400082515	Hypothetical gene of unknown function
PGSC0003DMT400037559	Zinc finger family protein	PGSC0003DMT400043254	Histone H3.3	PGSC0003DMT400047171	Serine-threonine protein kinase, plant-type	PGSC0003DMT400054440	GmCK3p	PGSC0003DMT400084010	Hypothetical gene of unknown function	PGSC0003DMT400082735	Hypothetical gene of unknown function
PGSC0003DMT400037828	Hypothetical gene of unknown function	PGSC0003DMT400043544	Serine-threonine protein kinase, plant-type	PGSC0003DMT400047481	Actin1	PGSC0003DMT400054502	Alcohol dehydrogenase	PGSC0003DMT400084149	Mitochondrial Rho GTPase	PGSC0003DMT400082753	Conserved gene of unknown function
PGSC0003DMT400038218	Hypothetical gene of unknown function	PGSC0003DMT400043584	Hypothetical gene of unknown function	PGSC0003DMT400047522	G-Box binding protein 2	PGSC0003DMT400054757	Gamma-glutamylhydrolase 2	PGSC0003DMT400084197	Conserved gene of unknown function	PGSC0003DMT400082772	Hypothetical gene of unknown function
PGSC0003DMT400038329	Hypothetical gene of unknown function	PGSC0003DMT400043757	Alcohol NADP+ oxidoreductase	PGSC0003DMT400047916	F-box family protein	PGSC0003DMT400054979	START domain-containing protein	PGSC0003DMT400084203	TAF-3	PGSC0003DMT400082793	Ring finger protein
PGSC0003DMT400038431	Heat shock protein DnaJ	PGSC0003DMT400043759	ELI3	PGSC0003DMT400048117	Disease resistance protein I2	PGSC0003DMT400054989	Sucrose-phosphatase 1	PGSC0003DMT400084256	RNA-directed DNA polymerase (reverse transcriptase) domain containing protein	PGSC0003DMT400083197	Allyl alcohol dehydrogenase
PGSC0003DMT400038571	Transporter	PGSC0003DMT400043791	Pto-like serine/threonine kinase	PGSC0003DMT400048535	Hexose transporter	PGSC0003DMT400055165	Conserved gene of unknown function	PGSC0003DMT400084798	WD40-like Beta Propeller domain containing protein	PGSC0003DMT400088056	F-box family protein
PGSC0003DMT400038705	17.6 kDa class I heat shock protein	PGSC0003DMT400044045	NBS-coding resistance gene analog	PGSC0003DMT400048740	Cation-transporting atpase plant	PGSC0003DMT400055386	Calcium ATPase	PGSC0003DMT400087208	Yippee zinc-binding protein	PGSC0003DMT400091391	Zeatin O-xylosyltransferase
PGSC0003DMT400038713	Hypothetical gene of unknown function	PGSC0003DMT400044243	Ethylene receptor	PGSC0003DMT400048796	Beta-amyrin synthase	PGSC0003DMT400055511	UDP-glycosyltransferase 86A1	PGSC0003DMT400087589	Hypothetical gene of unknown function	PGSC0003DMT400092726	Flavonol synthase/flavanone 3-hydroxylase
PGSC0003DMT400038778	Hypothetical gene of unknown function	PGSC0003DMT400044286	ARPC2B	PGSC0003DMT400049003	Cytochrome P450 like_TBP	PGSC0003DMT400055825	F-Box protein	PGSC0003DMT400087810	AWPM-19-like family protein	PGSC0003DMT400096204	Inositol polyphosphate kinase
PGSC0003DMT400038890	Hypothetical gene of unknown function	PGSC0003DMT400044380	Hypothetical gene of unknown function	PGSC0003DMT400049004	Conserved gene of unknown function	PGSC0003DMT400056050	Zinc finger, CCHC-type	PGSC0003DMT400088045	Dopamine beta-monooxygenase
PGSC0003DMT400038897	Hypothetical gene of unknown function	PGSC0003DMT400044437	1-aminocyclopropane-1-carboxylate oxidase homolog	PGSC0003DMT400049201	Kinase family protein	PGSC0003DMT400056052	Zinc finger family protein	PGSC0003DMT400088375	Hypothetical gene of unknown function
PGSC0003DMT400039039	Zinc ion binding protein	PGSC0003DMT400044486	Hypothetical gene of unknown function	PGSC0003DMT400049225	Heat shock protein 17.8	PGSC0003DMT400056073	Non-LTR retroelement reverse transcriptase	PGSC0003DMT400089874	Hypothetical gene of unknown function
PGSC0003DMT400039204	Eukaryotic translation initiation factor 2c	PGSC0003DMT400044494	Hypothetical gene of unknown function	PGSC0003DMT400049315	ATP binding protein	PGSC0003DMT400056076	UDP-glucuronosyltransferase	PGSC0003DMT400090114	Cytochrome P450 71D7
PGSC0003DMT400039464	Ribosomal protein S21 family protein	PGSC0003DMT400044564	AML1	PGSC0003DMT400049445	DELLA protein GAI	PGSC0003DMT400056093	Somatic embryogenesis receptor kinase 3	PGSC0003DMT400090755	Hypothetical gene of unknown function
PGSC0003DMT400039560	Hypothetical gene of unknown function	PGSC0003DMT400044679	Hypothetical gene of unknown function	PGSC0003DMT400049446	GAI GAI2	PGSC0003DMT400056338	Bacterial spot disease resistance protein 4	PGSC0003DMT400091449	Hypothetical gene of unknown function
PGSC0003DMT400039576	AP2 domain-containing transcription factor	PGSC0003DMT400044688	Serine/threonine-protein kinase bri1	PGSC0003DMT400049448	DELLA protein GAI	PGSC0003DMT400056352	WRKY-type DNA binding protein	PGSC0003DMT400091961	UDP-glucose:glucosyltransferase
PGSC0003DMT400040015	Endonuclease/exonuclease/phosphatase	PGSC0003DMT400044713	Ribose-phosphate pyrophosphokinase 4	PGSC0003DMT400049933	WRKY transcription factor 23	PGSC0003DMT400056710	Aspartyl-tRNA synthetase	PGSC0003DMT400092413	Aspartate aminotransferase
PGSC0003DMT400040363	Neurochondrin family protein	PGSC0003DMT400044716	Carbohydrate-binding X8 domain-containing protein	PGSC0003DMT400050646	Glutaredoxin	PGSC0003DMT400056722	Bcr-associated protein, bap	PGSC0003DMT400093517	Late embryogenesis abundant
PGSC0003DMT400040409	GDP-mannose pyrophosphorylase	PGSC0003DMT400044721	WRKY transcription factor	PGSC0003DMT400050761	NDR1/HIN1-like 25	PGSC0003DMT400056957	Tapetum-specific zinc finger protein 1	PGSC0003DMT400093953	Conserved gene of unknown function
PGSC0003DMT400040603	Transposon protein, CACTA, En/Spm sub-class	PGSC0003DMT400044731	Cytochrome P450	PGSC0003DMT400051074	Sec61beta	PGSC0003DMT400056983	Binding protein	PGSC0003DMT400094430	GATA zinc finger containing protein
PGSC0003DMT400040604	Transposon protein, CACTA, En/Spm sub-class	PGSC0003DMT400044743	Hypothetical gene of unknown function	PGSC0003DMT400051337	Dehydration-responsive protein RD22	PGSC0003DMT400057449	Dihydrolipoamide succinyltransferase component of 2-oxoglutarate dehydrogenase	PGSC0003DMT400095218	Hypothetical gene of unknown function
PGSC0003DMT400040654	Hypothetical gene of unknown function	PGSC0003DMT400044944	Glyceraldehyde-3-phosphate dehydrogenase, cytosolic	PGSC0003DMT400051510	MYB21	PGSC0003DMT400057748	Secretory carrier membrane protein	PGSC0003DMT400095302	DNA binding protein
PGSC0003DMT400040974	Charged multivesicular body protein 4b	PGSC0003DMT400045117	Conserved gene of unknown function	PGSC0003DMT400051561	Organ-specific protein S2	PGSC0003DMT400058223	Pyruvate dehydrogenase E1 component subunit alpha, mitochondrial	PGSC0003DMT400095361	Hypothetical gene of unknown function
PGSC0003DMT400041237	Conserved gene of unknown function	PGSC0003DMT400045129	Nam 11	PGSC0003DMT400051651	Protein TIFY 4B	PGSC0003DMT400058315	UVI1	PGSC0003DMT400095398	Conserved gene of unknown function
PGSC0003DMT400041612	Suppressor	PGSC0003DMT400045138	UDP-glucose:solanidine glucosyltransferase	PGSC0003DMT400051882	Hypothetical gene of unknown function	PGSC0003DMT400059031	Aspartate aminotransferase	PGSC0003DMT400095839	Conserved gene of unknown function
PGSC0003DMT400041710	RNA-directed DNA polymerase (reverse transcriptase) domain containing protein	PGSC0003DMT400045174	TPR domain protein	PGSC0003DMT400052184	Glycerophosphodiester phosphodiesterase	PGSC0003DMT400059187	EIX receptor 1	PGSC0003DMT400095932	Hypothetical gene of unknown function
PGSC0003DMT400041847	DEGP10	PGSC0003DMT400045196	eyes absent protein	PGSC0003DMT400052233	Polcalcin Jun o	PGSC0003DMT400059563	Protein LURP1	PGSC0003DMT400096564	Galactinol synthase
PGSC0003DMT400042036	Conserved gene of unknown function	PGSC0003DMT400045208	senescence-associated protein 5	PGSC0003DMT400052292	MLP3.2 protein	PGSC0003DMT400059872	AT2G21860 protein	PGSC0003DMT400096963	Hypothetical gene of unknown function
PGSC0003DMT400042248	E2F-associated phosphoprotein	PGSC0003DMT400045314	bZIP transcriptional activator	PGSC0003DMT400053433	DIV2B protein	PGSC0003DMT400060307	ATP binding protein
PGSC0003DMT400042324	HAT family dimerisation domain containing protein	PGSC0003DMT400045466	Nitrate transporter	PGSC0003DMT400053611	Peroxidase 2	PGSC0003DMT400060442	Kinase
PGSC0003DMT400042356	Conserved gene of unknown function	PGSC0003DMT400045507	Cyclin dependent kinase inhibitor	PGSC0003DMT400053613	Peroxidase 2	PGSC0003DMT400060448	Protein binding protein
PGSC0003DMT400042360	Hypothetical gene of unknown function	PGSC0003DMT400045508	Protein binding protein	PGSC0003DMT400053615	Peroxidase 2	PGSC0003DMT400060463	ZPT2-14
PGSC0003DMT400042363	hexose transporter	PGSC0003DMT400045511	Kinase	PGSC0003DMT400053693	Serine-threonine protein kinase, plant-type	PGSC0003DMT400060466	2-oxoglutarate dehydrogenase
PGSC0003DMT400042364	Reverse transcriptase	PGSC0003DMT400045699	pumilio homolog 7, chloroplastic	PGSC0003DMT400053890	ATP binding protein	PGSC0003DMT400060478	Ubiquitin-conjugating enzyme E2 14
PGSC0003DMT400042485	Ataxin-10	PGSC0003DMT400045834	Homeobox-leucine zipper protein ATHB-40	PGSC0003DMT400053918	Avr9/Cf-9 rapidly elicited protein 189	PGSC0003DMT400061178	Hypothetical gene of unknown function
PGSC0003DMT400042585	DNA helicase homolog	PGSC0003DMT400046000	Heat shock factor protein HSF8	PGSC0003DMT400053940	DNA binding protein	PGSC0003DMT400061181	receptor kinase
PGSC0003DMT400042613	Water channel protein MipK	PGSC0003DMT400046711	Cytochrome P450 71A4	PGSC0003DMT400053967	Cembratrienol synthase 2a	PGSC0003DMT400061392	Cytochrome P450
PGSC0003DMT400043167	Conserved gene of unknown function	PGSC0003DMT400046771	Ubiquitin-conjugating enzyme	PGSC0003DMT400054385	Reticuline oxidase	PGSC0003DMT400061574	ATVAMP727
PGSC0003DMT400043350	ATP binding protein	PGSC0003DMT400046772	ROCO family protein	PGSC0003DMT400054636	Pentatricopeptide repeat-containing protein	PGSC0003DMT400061630	Catalytic
PGSC0003DMT400043446	Hypothetical gene of unknown function	PGSC0003DMT400046787	UBX domain-containing protein 8-B	PGSC0003DMT400054703	Glutamyl-tRNA(Gln) amidotransferase subunit A	PGSC0003DMT400062059	Receptor protein kinase
PGSC0003DMT400043522	Cytochrome c biogenesis FN	PGSC0003DMT400046811	Short-chain dehydrogenase	PGSC0003DMT400054947	U-box protein	PGSC0003DMT400062070	3-isopropylmalate dehydrogenase small subunit
PGSC0003DMT400044066	Heat-shock protein	PGSC0003DMT400046958	Low temperature and salt responsive protein	PGSC0003DMT400054949	U-box protein	PGSC0003DMT400062221	DNA binding protein
PGSC0003DMT400044314	Pentatricopeptide repeat protein	PGSC0003DMT400047001	Leucine-rich repeat-containing protein	PGSC0003DMT400055049	U-box protein	PGSC0003DMT400062283	2-oxoglutarate-dependent dioxygenase
PGSC0003DMT400044334	RNA recognition motif-containing protein	PGSC0003DMT400047088	Aspartic protease	PGSC0003DMT400055050	U-box protein	PGSC0003DMT400062438	Transmembrane emp24 domain-containing protein 10
PGSC0003DMT400044708	Conserved gene of unknown function	PGSC0003DMT400047214	Proteinase inhibitor type-2 CEVI57	PGSC0003DMT400055051	U-box protein	PGSC0003DMT400062644	AT1G67060 protein
PGSC0003DMT400044762	pentatricopeptide repeat-containing protein	PGSC0003DMT400047273	DUF789 domain containing protein	PGSC0003DMT400055296	Nbs-lrr resistance protein	PGSC0003DMT400062870	Mannosyl-oligosaccharide 1,2-alpha-mannosidase IA
PGSC0003DMT400044914	Uncharacterized mitochondrial protein AtMg01130	PGSC0003DMT400047299	DNA binding protein	PGSC0003DMT400055391	Zinc finger protein PIF1	PGSC0003DMT400063300	auxin-independent growth promoter
PGSC0003DMT400044974	Conserved gene of unknown function	PGSC0003DMT400047311	Wound induced protein	PGSC0003DMT400055413	Hypothetical gene of unknown function	PGSC0003DMT400063372	F-box domain containing protein
PGSC0003DMT400045062	F-box family protein	PGSC0003DMT400047316	wound-induced protein	PGSC0003DMT400055457	Hspc200	PGSC0003DMT400063710	Serine/threonine-protein phosphatase
PGSC0003DMT400045250	AT hook motif family protein	PGSC0003DMT400047317	Wound induced protein	PGSC0003DMT400055458	Cytochrome B5	PGSC0003DMT400063744	Phloem protein 2-B13
PGSC0003DMT400045355	Ycf20	PGSC0003DMT400047332	Apoptosis-inducing TAF9-like domain 1 family protein	PGSC0003DMT400055489	Phenylalanine ammonia-lyase	PGSC0003DMT400063916	Conserved gene of unknown function
PGSC0003DMT400045635	Hypothetical gene of unknown function	PGSC0003DMT400047339	wound-induced protein	PGSC0003DMT400055512	UDP-glucosyltransferase	PGSC0003DMT400063921	Conserved gene of unknown function
PGSC0003DMT400045915	Hypothetical gene of unknown function	PGSC0003DMT400047341	wound-induced protein	PGSC0003DMT400055522	Auxin response factor	PGSC0003DMT400063922	Conserved gene of unknown function
PGSC0003DMT400045937	Hypothetical gene of unknown function	PGSC0003DMT400047342	wound-induced protein	PGSC0003DMT400055711	UPF0467 protein B	PGSC0003DMT400064096	DUF707 domain containing protein
PGSC0003DMT400045985	Inositol polyphosphate kinase	PGSC0003DMT400047343	wound-induced protein	PGSC0003DMT400055773	Diacylglycerol kinase	PGSC0003DMT400064111	Conserved gene of unknown function
PGSC0003DMT400046014	Conserved gene of unknown function	PGSC0003DMT400047444	anaphase promoting complex protein	PGSC0003DMT400055839	Hypothetical gene of unknown function	PGSC0003DMT400064180	Cytoplasmic protein of eukaryotic origin (38.3 kD)
PGSC0003DMT400046059	Viral A-type inclusion protein	PGSC0003DMT400047628	GTPase activator protein of Rab-like small GTPases	PGSC0003DMT400056051	E3 ubiquitin-protein ligase RING1	PGSC0003DMT400064456	Copper ion binding protein
PGSC0003DMT400046462	Hypothetical gene of unknown function	PGSC0003DMT400047658	WD-repeat protein	PGSC0003DMT400056121	Scarecrow	PGSC0003DMT400064504	Class IV chitinase
PGSC0003DMT400046545	Hypothetical gene of unknown function	PGSC0003DMT400047743	Pectinesterase	PGSC0003DMT400056268	NBS/LRR resistance protein	PGSC0003DMT400064690	phospholipid-transporting ATPase 9
PGSC0003DMT400046571	Ubiquitin-conjugating enzyme E2	PGSC0003DMT400047832	ABI3-interacting protein 2	PGSC0003DMT400056487	JHL06P13.14 protein	PGSC0003DMT400064713	UDP-glucose dehydrogenase 2
PGSC0003DMT400046636	Raffionse synthase 2	PGSC0003DMT400047845	Alpha-L-fucosidase 2	PGSC0003DMT400056565	BRASSINOSTEROID INSENSITIVE 1-associated receptor kinase 1	PGSC0003DMT400064988	Pentatricopeptide repeat-containing protein
PGSC0003DMT400046762	Conserved gene of unknown function	PGSC0003DMT400048113	disease resistance protein I2C-5	PGSC0003DMT400056725	WRKY transcription factor	PGSC0003DMT400065278	Vacuolar proton atpase
PGSC0003DMT400046788	Transcription factor	PGSC0003DMT400048321	Hypothetical gene of unknown function	PGSC0003DMT400057171	Mitogen-activated protein kinase kinase kinase	PGSC0003DMT400065337	Hypothetical gene of unknown function
PGSC0003DMT400046810	Pentatricopeptide repeat-containing protein, mitochondrial	PGSC0003DMT400048325	12-oxophytodienoate reductase 1	PGSC0003DMT400057187	Bromodomain-containing protein	PGSC0003DMT400065419	Calcium dependent protein kinase
PGSC0003DMT400046989	DUF408 domain containing protein	PGSC0003DMT400048327	LEDI-5c protein	PGSC0003DMT400057817	Hypothetical gene of unknown function	PGSC0003DMT400065433	Conserved gene of unknown function
PGSC0003DMT400047173	Hypothetical gene of unknown function	PGSC0003DMT400048408	Hypothetical gene of unknown function	PGSC0003DMT400057893	Heat shock protein DnaJ	PGSC0003DMT400065435	Hypothetical gene of unknown function
PGSC0003DMT400047374	KH domain containing protein	PGSC0003DMT400048441	Hypothetical gene of unknown function	PGSC0003DMT400058292	UPF0392 protein RCOM_0530710	PGSC0003DMT400065436	Hypothetical gene of unknown function
PGSC0003DMT400047528	Pentatricopeptide repeat-containing protein	PGSC0003DMT400048449	ATP-binding cassette transporter	PGSC0003DMT400058414	Nuclear transcription factor Y subunit B-5	PGSC0003DMT400065437	Hypothetical gene of unknown function
PGSC0003DMT400047732	Hypothetical gene of unknown function	PGSC0003DMT400048541	Elicitor-inducible protein EIG-J7	PGSC0003DMT400058450	N	PGSC0003DMT400065443	Hypothetical gene of unknown function
PGSC0003DMT400047859	Hypothetical gene of unknown function	PGSC0003DMT400048685	Polyphenol oxidase	PGSC0003DMT400058561	HMG-CoA synthase	PGSC0003DMT400065678	sterol desaturase
PGSC0003DMT400047931	RNase H family protein	PGSC0003DMT400048779	AT4G28760 protein	PGSC0003DMT400058776	Glutaredoxin, grx	PGSC0003DMT400065679	Protein SUR2
PGSC0003DMT400047987	Ubiquitin-protein ligase	PGSC0003DMT400048814	Early nodulin	PGSC0003DMT400058933	Lipoxygenase	PGSC0003DMT400065684	Protein SUR2
PGSC0003DMT400048076	Mitochondrial phosphate carrier protein	PGSC0003DMT400048967	wound-induced protein	PGSC0003DMT400061001	JHL06B08.8 protein	PGSC0003DMT400065900	Hypothetical gene of unknown function
PGSC0003DMT400048224	Orf315 protein	PGSC0003DMT400049097	Cc-nbs-lrr resistance protein	PGSC0003DMT400061140	Protein P21	PGSC0003DMT400066027	Respiratory burst oxidase
PGSC0003DMT400048241	Endo-xyloglucan transferase	PGSC0003DMT400049109	MLP3.1 protein	PGSC0003DMT400061218	Fatty acid desaturase	PGSC0003DMT400066072	Oligouridylate binding protein
PGSC0003DMT400048331	LEDI-5c protein	PGSC0003DMT400049125	UDP-glucose:glucosyltransferase	PGSC0003DMT400061220	Microsomal omega-6-desaturase	PGSC0003DMT400066146	DNA polymerase kappa subunit
PGSC0003DMT400048394	Alliin lyase	PGSC0003DMT400049308	Dihydroxy-acid dehydratase	PGSC0003DMT400061221	Fatty acid desaturase	PGSC0003DMT400066568	UDP-glucose:glucosyltransferase
PGSC0003DMT400048623	TNP2	PGSC0003DMT400049412	Conserved gene of unknown function	PGSC0003DMT400061254	Fatty acid desaturase	PGSC0003DMT400066938	Conserved gene of unknown function
PGSC0003DMT400048642	Hypothetical gene of unknown function	PGSC0003DMT400049453	Bipolar kinesin KRP-130	PGSC0003DMT400061257	Fatty acid desaturase	PGSC0003DMT400066996	NRC1
PGSC0003DMT400048718	Pentatricopeptide repeat-containing protein	PGSC0003DMT400049482	Hypothetical gene of unknown function	PGSC0003DMT400061258	Fatty acid desaturase	PGSC0003DMT400067081	Pit2 protein
PGSC0003DMT400048923	Reverse transcriptase	PGSC0003DMT400049613	Indole-3-acetic acid-amido synthetase GH3.6	PGSC0003DMT400061259	Fatty acid desaturase	PGSC0003DMT400067346	S-locus-specific glycoprotein S6
PGSC0003DMT400049051	Ligatin	PGSC0003DMT400049886	Phenylalanine ammonia-lyase	PGSC0003DMT400061271	Microsomal oleic acid desaturase	PGSC0003DMT400067600	Aromatic amino acid decarboxylase 2
PGSC0003DMT400049142	Chloroplast photosystem II 5 kDa protein	PGSC0003DMT400050184	UDP-glucose:glucosyltransferase	PGSC0003DMT400061435	Protein binding protein	PGSC0003DMT400067634	Aromatic amino acid decarboxylase 2
PGSC0003DMT400049159	Type II DNA topoisomerase VI subunit B	PGSC0003DMT400050186	UDP-glucose:glucosyltransferase	PGSC0003DMT400061436	Protein binding protein	PGSC0003DMT400067750	Mitochondrial fission protein
PGSC0003DMT400049699	Hypothetical gene of unknown function	PGSC0003DMT400050356	Conserved gene of unknown function	PGSC0003DMT400061921	Sterol glucosyltransferase	PGSC0003DMT400067769	Hypothetical 14.7 kDa protein T20G5.10 in chromosome III
PGSC0003DMT400049812	2OG-Fe(II) oxygenase domain-containing protein	PGSC0003DMT400050364	Ran GTPase binding protein	PGSC0003DMT400061927	CAA303718.1 protein	PGSC0003DMT400068189	Glutamate receptor
PGSC0003DMT400049906	DNA binding protein	PGSC0003DMT400050553	Alpha/beta-hydrolasefamily protein	PGSC0003DMT400062084	Glycerolipase A1	PGSC0003DMT400068219	Glutamate receptor
PGSC0003DMT400049923	Eukaryotic translation initiation factor 1A	PGSC0003DMT400050639	CC-NBS-LRR protein	PGSC0003DMT400062704	Hypothetical gene of unknown function	PGSC0003DMT400068512	Lectin receptor-like kinase
PGSC0003DMT400050441	Salt tolerance protein 5	PGSC0003DMT400050687	Potato resistance I2GA-SH23-1	PGSC0003DMT400062798	Sesquiterpene synthase	PGSC0003DMT400068513	Kinase
PGSC0003DMT400050547	Pentatricopeptide repeat-containing protein	PGSC0003DMT400050745	WRKY transcription factor 10	PGSC0003DMT400063045	LIGULELESS1 protein	PGSC0003DMT400068835	Calcium lipid binding protein
PGSC0003DMT400050664	Elongation factor 1-alpha	PGSC0003DMT400051127	Nuclear transcription factor, X-box binding	PGSC0003DMT400063110	ATP binding protein	PGSC0003DMT400069152	Isovaleryl-CoA dehydrogenase 1, mitochondrial
PGSC0003DMT400050671	receptor kinase	PGSC0003DMT400051271	Glutathione S-transferase	PGSC0003DMT400063187	Type-A response regulator	PGSC0003DMT400069259	Calmodulin binding protein
PGSC0003DMT400050750	Hypothetical gene of unknown function	PGSC0003DMT400051636	Hypothetical gene of unknown function	PGSC0003DMT400063297	UDP-glucosyltransferase	PGSC0003DMT400069260	Zinc finger protein
PGSC0003DMT400051089	Hypothetical gene of unknown function	PGSC0003DMT400051680	LOB domain-containing protein	PGSC0003DMT400063302	Hypothetical gene of unknown function	PGSC0003DMT400069460	AGO4-1
PGSC0003DMT400051094	Hypothetical gene of unknown function	PGSC0003DMT400051843	Hypothetical gene of unknown function	PGSC0003DMT400063400	Brassinosteroid LRR receptor kinase	PGSC0003DMT400069831	Zim17-type zinc finger protein
PGSC0003DMT400051404	Ethylene response factor 3	PGSC0003DMT400052480	DUF3527 domain containing protein	PGSC0003DMT400063769	GRAS4	PGSC0003DMT400069896	Peroxisomal membrane protein
PGSC0003DMT400051499	Hypothetical gene of unknown function	PGSC0003DMT400052492	Polygalacturonase 7	PGSC0003DMT400063929	Hypothetical gene of unknown function	PGSC0003DMT400069908	Hydrolase
PGSC0003DMT400051608	ER auxin binding protein 1	PGSC0003DMT400052647	Glycogen synthase kinase-3 beta	PGSC0003DMT400063944	GRAS6	PGSC0003DMT400070196（StHsf022）	HsfB3a
PGSC0003DMT400051889	Glutamate binding protein	PGSC0003DMT400052737	Hypothetical gene of unknown function	PGSC0003DMT400064047	DUF679 domain containing protein	PGSC0003DMT400070515	CC-NBS-LRR protein
PGSC0003DMT400052055	Conserved gene of unknown function	PGSC0003DMT400053011	26S protease regulatory subunit 6B homolog	PGSC0003DMT400064250	Avr9/Cf-9 rapidly elicited protein 189	PGSC0003DMT400070940	Lung seven transmembrane receptor family protein
PGSC0003DMT400052225	Pentatricopeptide repeat protein PPR986-12	PGSC0003DMT400053097	Hypothetical gene of unknown function	PGSC0003DMT400064284	Sperm-specific family, class q protein 2	PGSC0003DMT400070959	Protein binding protein
PGSC0003DMT400052264	Triacylglycerol lipase	PGSC0003DMT400053102	Abscisic acid receptor PYL5	PGSC0003DMT400064346	S-locus-specific glycoprotein S6	PGSC0003DMT400071220	Conserved gene of unknown function
PGSC0003DMT400052713	Binding protein	PGSC0003DMT400053110	Alpha amylase	PGSC0003DMT400064588	PRF	PGSC0003DMT400071222	Hypothetical gene of unknown function
PGSC0003DMT400052972	PPR1 protein	PGSC0003DMT400053119	Abscisic acid receptor PYL5	PGSC0003DMT400065067	AP2/ERF domain-containing transcription factor	PGSC0003DMT400071329	Protein kinase APK1B, chloroplast
PGSC0003DMT400053013	Hypothetical gene of unknown function	PGSC0003DMT400053120	Abscisic acid receptor PYL5	PGSC0003DMT400065441	Extensin precusor	PGSC0003DMT400071462	Cytochrome P450 92B1
PGSC0003DMT400053402	Heat-shock protein	PGSC0003DMT400053289	Nodule protein Dg93	PGSC0003DMT400065583	Hypothetical gene of unknown function	PGSC0003DMT400071464	quinone oxidoreductase
PGSC0003DMT400053498	Conserved gene of unknown function	PGSC0003DMT400053373	peptide/nitrate transporter	PGSC0003DMT400065601	Early flowering 3	PGSC0003DMT400071652	Dihydrolipoamide succinyltransferase component of 2-oxoglutarate dehydrogenase
PGSC0003DMT400053510	Hypothetical gene of unknown function	PGSC0003DMT400053435	Protein WUSCHEL	PGSC0003DMT400065644	Non-specific lipid-transfer protein	PGSC0003DMT400072325	Syntaxin
PGSC0003DMT400053563	S1 ribosomal protein	PGSC0003DMT400053703	Serine-threonine protein kinase, plant-type	PGSC0003DMT400065823	NDR1	PGSC0003DMT400072373	Transcription factor
PGSC0003DMT400053732	Hypothetical gene of unknown function	PGSC0003DMT400053842	membrane-associated kinase regulator 2	PGSC0003DMT400065836	Protein COBRA	PGSC0003DMT400072608	Beta-fructofuranosidase
PGSC0003DMT400053786	Polyprotein	PGSC0003DMT400053870	UDP-glucose:glucosyltransferase	PGSC0003DMT400065837	Extensin precusor	PGSC0003DMT400072862	Conserved gene of unknown function
PGSC0003DMT400054175	Protein binding protein	PGSC0003DMT400054413	Conserved gene of unknown function	PGSC0003DMT400065840	Protein COBRA	PGSC0003DMT400073140	Protein kinase
PGSC0003DMT400054213	Conserved gene of unknown function	PGSC0003DMT400054421	PHAVOLUTA-like HD-ZIPIII protein	PGSC0003DMT400066127	phytosulfokine peptide	PGSC0003DMT400073221	Receptor-like kinase
PGSC0003DMT400054288	Ubiquitin-protein ligase	PGSC0003DMT400054520	Unidentified	PGSC0003DMT400066343	Wound-responsive AP2 like factor 1	PGSC0003DMT400073941	serine/threonine-protein kinase
PGSC0003DMT400054444	Cation/calcium exchanger 4	PGSC0003DMT400054558	Protein phosphatases pp1 regulatory subunit	PGSC0003DMT400066530	Lipase	PGSC0003DMT400073981	Conserved gene of unknown function
PGSC0003DMT400054494	Mitochondrial transcription termination factor family protein	PGSC0003DMT400054687	Hypothetical gene of unknown function	PGSC0003DMT400066559	C2 domain-containing protein	PGSC0003DMT400074070	Conserved gene of unknown function
PGSC0003DMT400054864	Conserved gene of unknown function	PGSC0003DMT400055148	Myb-like DNA-binding domain containing protein	PGSC0003DMT400067205	3-ketoacyl-CoA synthase	PGSC0003DMT400074559	Citrate synthase
PGSC0003DMT400054930	MAR-binding protein	PGSC0003DMT400055203	1-aminocyclopropane-1-carboxylate synthase 3	PGSC0003DMT400067526	Glycerolipase A1	PGSC0003DMT400075374	RGC1B
PGSC0003DMT400055141	Lysosomal Pro-X carboxypeptidase	PGSC0003DMT400055216	Hypothetical gene of unknown function	PGSC0003DMT400067565	Hypothetical gene of unknown function	PGSC0003DMT400075375	Disease resistance protein RPM1
PGSC0003DMT400055201	Conserved gene of unknown function	PGSC0003DMT400055954	Hypothetical gene of unknown function	PGSC0003DMT400067738	F-box family protein	PGSC0003DMT400075439	Disease resistance protein RPP13
PGSC0003DMT400055636	U1 small nuclear ribonucleoprotein 70 kD	PGSC0003DMT400055991	Hypothetical gene of unknown function	PGSC0003DMT400067782	BZIP transcription factor	PGSC0003DMT400075607	Disease resistance protein RPM1
PGSC0003DMT400055731	Hypothetical gene of unknown function	PGSC0003DMT400056199	Metal ion binding protein	PGSC0003DMT400067970	TMV resistance protein N	PGSC0003DMT400075625	Nematode resistance
PGSC0003DMT400055800	F-box family protein	PGSC0003DMT400056203	Hypothetical gene of unknown function	PGSC0003DMT400068261	Arogenate dehydratase 3	PGSC0003DMT400075916	Protein PLANT CADMIUM RESISTANCE 2
PGSC0003DMT400055916	Root phototropism protein	PGSC0003DMT400056312	Hypothetical gene of unknown function	PGSC0003DMT400068706	Protein phosphatase 2c	PGSC0003DMT400076046	Pentatricopeptide repeat-containing protein
PGSC0003DMT400056168	P-glycoprotein 21	PGSC0003DMT400056322	Hypothetical gene of unknown function	PGSC0003DMT400068959	Ethylene-responsive transcription factor 4	PGSC0003DMT400076062	Metal ion transporter
PGSC0003DMT400056269	Hypothetical gene of unknown function	PGSC0003DMT400056527	DNA binding protein	PGSC0003DMT400069347	Hypothetical gene of unknown function	PGSC0003DMT400076082	NBS-coding resistance gene analog
PGSC0003DMT400057191	Aconitate hydratase 3	PGSC0003DMT400056555	Na+/H+ antiporter	PGSC0003DMT400069576	Protein binding protein	PGSC0003DMT400076092	RB
PGSC0003DMT400057202	Dead box ATP-dependent RNA helicase	PGSC0003DMT400056847	Aspartic proteinase nepenthesin-2	PGSC0003DMT400069839	Protein phosphatase 2c	PGSC0003DMT400076576	G-box-binding factor
PGSC0003DMT400057210	Cytochrome P450	PGSC0003DMT400056932	leucine rich repeat-type serine/threonine receptor-like kinase	PGSC0003DMT400069865	AG-motif binding protein-2	PGSC0003DMT400076693	UDP-glucose glucosyltransferase
PGSC0003DMT400057252	ATP synthase subunit alpha, mitochondrial	PGSC0003DMT400056985	Chaperone protein DNAj	PGSC0003DMT400069883	Protein phosphatase 2c	PGSC0003DMT400076695	UDP-glucose glucosyltransferase
PGSC0003DMT400057253	Orf124 protein	PGSC0003DMT400056986	Chaperone protein DNAj	PGSC0003DMT400069888	C3HL domain class transcription factor	PGSC0003DMT400076880	BRASSINOSTEROID INSENSITIVE 1-associated receptor kinase 1
PGSC0003DMT400057481	Pentatricopeptide repeat-containing protein	PGSC0003DMT400057068	UPA24	PGSC0003DMT400069950	GRAS family transcription factor	PGSC0003DMT400077411	Catalytic
PGSC0003DMT400057552	Pentatricopeptide repeat-containing protein	PGSC0003DMT400057096	Rhicadhesin receptor	PGSC0003DMT400070444	Hyoscyamine 6-dioxygenase	PGSC0003DMT400077567	Avr9/Cf-9 rapidly elicited protein 180
PGSC0003DMT400057575	F-box family protein	PGSC0003DMT400057156	Benzoate carboxyl methyltransferase	PGSC0003DMT400070942	Hypothetical gene of unknown function	PGSC0003DMT400077751	Transcription factor
PGSC0003DMT400057706	AM3	PGSC0003DMT400057204	Purple acid phosphatase 18	PGSC0003DMT400071132	Lateral organ boundaries domain 1	PGSC0003DMT400077956	GTP-binding protein Obg/CgtA
PGSC0003DMT400057851	Hypothetical gene of unknown function	PGSC0003DMT400057329	Metal ion binding protein	PGSC0003DMT400071163	Conserved gene of unknown function	PGSC0003DMT400078252	Mitochondrial carrier protein
PGSC0003DMT400058018	Aspartic proteinase nepenthesin-1	PGSC0003DMT400057373	Hypothetical gene of unknown function	PGSC0003DMT400071284	Peptide-N4-(N-acetyl-beta-glucosaminyl)asparagine amidase A	PGSC0003DMT400078288	Cinnamic acid 4-hydroxylase
PGSC0003DMT400058058	Hypothetical gene of unknown function	PGSC0003DMT400057384	Fasciclin-like arabinogalactan protein 11	PGSC0003DMT400071323	Elicitor-responsive protein	PGSC0003DMT400078290	Cinnamic acid 4-hydroxylase
PGSC0003DMT400058131	Small nuclear ribonucleoprotein	PGSC0003DMT400057512	Hypothetical gene of unknown function	PGSC0003DMT400071511	BRASSINAZOLE-RESISTANT 2 protein	PGSC0003DMT400078308	an Arabidopsis thialiana chromosome BAC genomic sequence
PGSC0003DMT400058449	Protein binding protein	PGSC0003DMT400057521	Suberization-associated anionic peroxidase 2	PGSC0003DMT400071701	Avr9/Cf-9 induced kinase 1	PGSC0003DMT400078350	Isoform 2 of Uncharacterized protein
PGSC0003DMT400058519	Glycerate dehydrogenase	PGSC0003DMT400057654	TSJT1	PGSC0003DMT400071761	Ascorbate oxidase	PGSC0003DMT400078406	EIN3-binding F-box protein 1
PGSC0003DMT400058577	Pentatricopeptide repeat-containing protein	PGSC0003DMT400057707	Conserved gene of unknown function	PGSC0003DMT400071871	LRR receptor-like serine/threonine-protein kinase	PGSC0003DMT400078426	Wall-associated kinase
PGSC0003DMT400058622	Zinc finger protein	PGSC0003DMT400057729	Myosin subfamily VIII heavy chain	PGSC0003DMT400071965	Cc-nbs-lrr resistance protein	PGSC0003DMT400078471	Isoform 2 of Uncharacterized protein
PGSC0003DMT400058969	F-box/LRR-repeat protein 22	PGSC0003DMT400057902	Hypothetical gene of unknown function	PGSC0003DMT400072143	serine/threonine-protein kinase CCR3	PGSC0003DMT400078575	Hypothetical gene of unknown function
PGSC0003DMT400059103	DUF3133 domain containing protein	PGSC0003DMT400058007	Hypothetical gene of unknown function	PGSC0003DMT400072344	Harpin inducing protein 1-like 9	PGSC0003DMT400078673	Glycine-rich protein
PGSC0003DMT400059287	Hypothetical gene of unknown function	PGSC0003DMT400058008	Hypothetical gene of unknown function	PGSC0003DMT400072449	Heavy-metal-associated domain-containing protein	PGSC0003DMT400078735	Pyruvate decarboxylase
PGSC0003DMT400059360	disease resistance protein	PGSC0003DMT400058015	RING-H2 finger protein ATL4M	PGSC0003DMT400072481	VQ motif-containing protein	PGSC0003DMT400078750	Conserved gene of unknown function
PGSC0003DMT400059382	ORF448	PGSC0003DMT400058187	Ocs element-binding factor	PGSC0003DMT400073018	Conserved gene of unknown function	PGSC0003DMT400078855	Protein OS-9
PGSC0003DMT400059400	MYB transcription factor	PGSC0003DMT400058523	Atpob1	PGSC0003DMT400073244	Hypothetical gene of unknown function	PGSC0003DMT400079244	Plastid-targeted protein 4
PGSC0003DMT400059466	Hypothetical gene of unknown function	PGSC0003DMT400059119	Calmodulin binding protein	PGSC0003DMT400073254	ACRE 276	PGSC0003DMT400079399	Novel protein similar to vertebrate RAP1 interacting factor homolog (Yeast)
PGSC0003DMT400059467	Conserved gene of unknown function	PGSC0003DMT400059235	Phosphate-induced protein 1 domain containing protein	PGSC0003DMT400073289	Receptor kinase	PGSC0003DMT400080158	AT2G21860 protein
PGSC0003DMT400059569	Pentatricopeptide repeat-containing protein	PGSC0003DMT400059241	DUF1442 domain containing protein	PGSC0003DMT400073335	Serine-rich protein	PGSC0003DMT400080162	Vetispiradiene synthase 1
PGSC0003DMT400060171	RRM-containing protein	PGSC0003DMT400059356	regulator of chromosome condensation RCC1	PGSC0003DMT400073396	WRKY transcription factor 1	PGSC0003DMT400080164	Germacrene A synthase
PGSC0003DMT400060520	Conserved gene of unknown function	PGSC0003DMT400059357	HVA22 c	PGSC0003DMT400073563	Disease resistance protein SlVe2	PGSC0003DMT400080233	Ribosomal protein S6 kinase
PGSC0003DMT400060736	Peroxisomal small heat shock protein	PGSC0003DMT400059615	Hypothetical gene of unknown function	PGSC0003DMT400073575	RING/c3HC4/PHD zinc finger	PGSC0003DMT400080643	Magnesium-dependent phosphatase
PGSC0003DMT400060889	ATOZI1	PGSC0003DMT400059782	Zinc finger protein	PGSC0003DMT400074272	reverse transcriptase	PGSC0003DMT400080785	Protein kinase atsik
PGSC0003DMT400061006	Hypothetical gene of unknown function	PGSC0003DMT400059942	SAL1	PGSC0003DMT400074501	MKIAA1114 protein	PGSC0003DMT400080788	Calmodulin-binding protein
PGSC0003DMT400061229	Transcription factor	PGSC0003DMT400060093	VsaE2	PGSC0003DMT400074709	Aromatic amino acid decarboxylase 1B	PGSC0003DMT400080921	Cytochrome P450
PGSC0003DMT400061514	Hypothetical gene of unknown function	PGSC0003DMT400060168	MYB transcription factor	PGSC0003DMT400074723	Hypothetical gene of unknown function	PGSC0003DMT400080975	Hypothetical gene of unknown function
PGSC0003DMT400061541	Dehydration responsive element binding protein	PGSC0003DMT400060189	membrane-associated kinase regulator 4	PGSC0003DMT400074932	Class III HD-Zip protein 8	PGSC0003DMT400081441	Glycosyltransferase, CAZy family GT8
PGSC0003DMT400061580	Aminoadipate-semialdehyde dehydrogenase	PGSC0003DMT400060272	Spotted leaf protein	PGSC0003DMT400075261	GDSL-like Lipase/Acylhydrolase family protein	PGSC0003DMT400081450	2-Hydroxyisoflavanone dehydratase
PGSC0003DMT400061613	Ferredoxin-3, chloroplast	PGSC0003DMT400060396	Pleiotropic drug resistance protein 2	PGSC0003DMT400075458	Resveratrol/hydroxycinnamic acid O-glucosyltransferase	PGSC0003DMT400081462	BRASSINOSTEROID INSENSITIVE 1-associated receptor kinase 1
PGSC0003DMT400061799	Zinc finger protein	PGSC0003DMT400060407	Heat shock	PGSC0003DMT400075495	Serine-threonine protein kinase, plant-type	PGSC0003DMT400081484	Conserved gene of unknown function
PGSC0003DMT400062212	26S proteasome subunit RPN7	PGSC0003DMT400060433	ATP binding protein	PGSC0003DMT400075504	Inosine-uridine preferring nucleoside hydrolase family protein	PGSC0003DMT400081988	Metal tolerance protein
PGSC0003DMT400062410	Hypothetical gene of unknown function	PGSC0003DMT400060615	DNA binding protein	PGSC0003DMT400075613	3-5 exonuclease	PGSC0003DMT400082019	Selenoprotein O
PGSC0003DMT400062617	Protein binding protein	PGSC0003DMT400060724	Adenine nucleotide alpha hydrolases	PGSC0003DMT400075747	Hero resistance protein	PGSC0003DMT400082047	Neutral amino acid transport protein
PGSC0003DMT400062619	Protein PHLOEM PROTEIN 2-LIKE A2	PGSC0003DMT400060788	Serine-threonine protein kinase, plant-type	PGSC0003DMT400075778	Avr9/Cf-9 rapidly elicited protein 74	PGSC0003DMT400082120	N-acetyltransferase
PGSC0003DMT400062864	Endonuclease III	PGSC0003DMT400061611	Hypothetical gene of unknown function	PGSC0003DMT400075813	DUF26 domain-containing protein 1	PGSC0003DMT400082121	N-acetyltransferase
PGSC0003DMT400062882	Heat shock protein 22	PGSC0003DMT400061749	Hypothetical gene of unknown function	PGSC0003DMT400076023	Cytochrome P450	PGSC0003DMT400082143	Conserved gene of unknown function
PGSC0003DMT400062908	Pentatricopeptide repeat protein	PGSC0003DMT400061974	Peptide transporter	PGSC0003DMT400076377	VQ motif-containing protein	PGSC0003DMT400082362	Protein kinase
PGSC0003DMT400062992	H/ACA ribonucleoprotein complex subunit	PGSC0003DMT400062262	Phosphoglucosamine mutase	PGSC0003DMT400076408	AP2/ERF domain-containing transcription factor	PGSC0003DMT400082469	Transcription cofactor
PGSC0003DMT400063388	Pentatricopeptide repeat-containing protein	PGSC0003DMT400062308	ACI13	PGSC0003DMT400076435	PHO2	PGSC0003DMT400083474	Calcium-dependent protein kinase 8
PGSC0003DMT400063543	Heat shock protein 70	PGSC0003DMT400062439	Eukaryotic translation initiation factor 2c	PGSC0003DMT400076587	Harpin-induced protein	PGSC0003DMT400083727	Calmodulin
PGSC0003DMT400063870	Nucleotide binding protein	PGSC0003DMT400062466	KUP2	PGSC0003DMT400076879	CCHC-type integrase	PGSC0003DMT400083884	Multidrug resistance-associated protein 1, 3 (Mrp1, 3), abc-transoprter
PGSC0003DMT400064226	Chromatin binding protein	PGSC0003DMT400062489	Auxin response factor 16	PGSC0003DMT400076932	GRAS9	PGSC0003DMT400083995	MAPKK
PGSC0003DMT400064351	Global transcription factor group	PGSC0003DMT400062698	Hypothetical gene of unknown function	PGSC0003DMT400076955	ATP binding protein	PGSC0003DMT400084141	Hypothetical gene of unknown function
PGSC0003DMT400064422	Myosin VIII-2	PGSC0003DMT400063216	Conserved gene of unknown function	PGSC0003DMT400077137	Hypothetical gene of unknown function	PGSC0003DMT400084314	Cytochrome P450
PGSC0003DMT400064467	Hypothetical gene of unknown function	PGSC0003DMT400063250	inactive poly [ADP-ribose] polymerase SRO5	PGSC0003DMT400077209	Peptide-N4-(N-acetyl-beta-glucosaminyl)asparagine amidase A	PGSC0003DMT400085907	Conserved gene of unknown function
PGSC0003DMT400064900	Hypothetical gene of unknown function	PGSC0003DMT400064112	Coatomer delta subunit	PGSC0003DMT400077272	MAP kinase	PGSC0003DMT400087909	Receptor-like kinase CHRK1
PGSC0003DMT400064990	DnaJ	PGSC0003DMT400064256	WRKY domain class transcription factor	PGSC0003DMT400077427	Serine-threonine protein kinase, plant-type	PGSC0003DMT400088761	Subtilisin-like protease
PGSC0003DMT400065039	Hypothetical gene of unknown function	PGSC0003DMT400064290	GH3 family protein	PGSC0003DMT400077568	Avr9/Cf-9 rapidly elicited protein 180	PGSC0003DMT400090108	Mitogen-activated protein kinase
PGSC0003DMT400065226	Chitinase 1	PGSC0003DMT400064554	Peroxidase 12	PGSC0003DMT400077934	ZPT2-12	PGSC0003DMT400091706	Mitogen-activated protein kinase 5
PGSC0003DMT400065232	RNA polymerase III large subunit	PGSC0003DMT400064927	Inositol-tetrakisphosphate 1-kinase	PGSC0003DMT400078065	Avr9/Cf-9 rapidly elicited protein 284	PGSC0003DMT400097765	ACRE 132
PGSC0003DMT400065237	DNA-directed RNA polymerase	PGSC0003DMT400064983	glutathione S-transferase T1	PGSC0003DMT400078121	Class III peroxidase 131
PGSC0003DMT400065256	Fasciclin-like arabinogalactan family protein	PGSC0003DMT400065014	Cohesin subunit rad21	PGSC0003DMT400078170	Hypothetical gene of unknown function
PGSC0003DMT400065472	Oleosin	PGSC0003DMT400065268	Myosin heavy chain	PGSC0003DMT400078172	Polypeptide with a gag-like domain
PGSC0003DMT400065485	Hypothetical gene of unknown function	PGSC0003DMT400065271	Dof domain, zinc finger family protein	PGSC0003DMT400078311	Hypothetical gene of unknown function
PGSC0003DMT400065778	RNase H family protein	PGSC0003DMT400065292	Hypothetical gene of unknown function	PGSC0003DMT400078312	Hypothetical gene of unknown function
PGSC0003DMT400065832	DUF789 domain containing protein	PGSC0003DMT400065295	CC-NBS-LRR protein	PGSC0003DMT400078451	Wall-associated kinase
PGSC0003DMT400065917	DCD (Development and Cell Death) domain protein	PGSC0003DMT400065388	ATP-dependent DNA helicase RecQ	PGSC0003DMT400078616	Conserved gene of unknown function
PGSC0003DMT400066372	Hypothetical gene of unknown function	PGSC0003DMT400065407	Hypothetical gene of unknown function	PGSC0003DMT400078698	DNA binding protein
PGSC0003DMT400066550	Interleukin-1 receptor-associated kinase	PGSC0003DMT400065777	Conserved gene of unknown function	PGSC0003DMT400078752	Auxin efflux carrier protein
PGSC0003DMT400066755	Hypothetical gene of unknown function	PGSC0003DMT400066088	Short-chain dehydrogenase	PGSC0003DMT400078769	Protein binding protein
PGSC0003DMT400066762	Glycine-rich protein	PGSC0003DMT400066355	Conserved gene of unknown function	PGSC0003DMT400079094	AP2/ERF domain-containing transcription factor
PGSC0003DMT400066827	Alpha/beta-hydrolase domain-containing protein	PGSC0003DMT400066574	Twi1 protein	PGSC0003DMT400079158	Phi-1 protein
PGSC0003DMT400066847	Hypothetical gene of unknown function	PGSC0003DMT400066608	Conserved gene of unknown function	PGSC0003DMT400079160	mRNA, clone: RTFL01-07-O09
PGSC0003DMT400066873	RING finger protein	PGSC0003DMT400066727	Beta-glucanase	PGSC0003DMT400079170	Conserved gene of unknown function
PGSC0003DMT400066984	Pentatricopeptide repeat-containing protein	PGSC0003DMT400066768	DUF1442 domain containing protein	PGSC0003DMT400079206	Phi-1 protein
PGSC0003DMT400067142	Heat shock protein 70 (HSP70)-interacting protein	PGSC0003DMT400066819	SNF2P	PGSC0003DMT400079207	Phi-1 protein
PGSC0003DMT400067470	Pentatricopeptide repeat-containing protein, mitochondrial	PGSC0003DMT400066889	Hypothetical gene of unknown function	PGSC0003DMT400079208	Phi-1 protein
PGSC0003DMT400067476	UPF0326 protein	PGSC0003DMT400066891	Hypothetical gene of unknown function	PGSC0003DMT400079354	Hypothetical gene of unknown function
PGSC0003DMT400067603	Rudimentary enhancer	PGSC0003DMT400066925	SPX domain-harboring protein 3.1	PGSC0003DMT400079448	Hypothetical gene of unknown function
PGSC0003DMT400067695	Bifunctional nitrilase/nitrile hydratase NIT4B	PGSC0003DMT400066943	Beta expansin 1	PGSC0003DMT400079536	Short internodes 2
PGSC0003DMT400067863	Hypothetical gene of unknown function	PGSC0003DMT400067136	Conserved gene of unknown function	PGSC0003DMT400079650	Conserved gene of unknown function
PGSC0003DMT400068212	ATP synthase protein MI25	PGSC0003DMT400067486	Flavonol synthase/flavanone 3-hydroxylase	PGSC0003DMT400079760	Hypothetical gene of unknown function
PGSC0003DMT400068333	Upf2	PGSC0003DMT400067687	ATP binding protein	PGSC0003DMT400080131	GTP-binding protein yptv3
PGSC0003DMT400068421	Hypothetical gene of unknown function	PGSC0003DMT400067691	Hypothetical gene of unknown function	PGSC0003DMT400080765	Phenylalanine ammonia-lyase 1
PGSC0003DMT400068527	Binding protein	PGSC0003DMT400067817	ATP binding protein	PGSC0003DMT400080854	Receptor serine/threonine kinase
PGSC0003DMT400069023	Hypothetical gene of unknown function	PGSC0003DMT400067995	Avr9/Cf-9 rapidly elicited protein 146	PGSC0003DMT400080875	Senescence-associated protein
PGSC0003DMT400069025	Hypothetical gene of unknown function	PGSC0003DMT400067996	Avr9/Cf-9 rapidly elicited protein 146	PGSC0003DMT400081782	UPF0496 protein
PGSC0003DMT400069325	Conserved gene of unknown function	PGSC0003DMT400068260	phytosulfokine peptide	PGSC0003DMT400081785	Short chain alcohol dehydrogenase
PGSC0003DMT400069427	Integrator complex subunit 3	PGSC0003DMT400068267	Conserved gene of unknown function	PGSC0003DMT400081902	U box
PGSC0003DMT400069507	Heavy metal transport/detoxification domain-containing protein	PGSC0003DMT400069232	UDP-glucosyltransferase	PGSC0003DMT400082054	Hypothetical gene of unknown function
PGSC0003DMT400069578	DNAJ protein	PGSC0003DMT400069324	Miraculin	PGSC0003DMT400082122	N-acetyltransferase
PGSC0003DMT400069693	Protein binding protein	PGSC0003DMT400069439	Short-chain dehydrogenase	PGSC0003DMT400082132	Cysteine-rich extensin-2
PGSC0003DMT400069733	Dehydration-responsive element-binding protein 2C	PGSC0003DMT400069442	Short-chain dehydrogenase	PGSC0003DMT400082482	Conserved gene of unknown function
PGSC0003DMT400070136	Acyl carrier protein	PGSC0003DMT400069569	BHLH transcription factor Upa20	PGSC0003DMT400082484	Hypothetical gene of unknown function
PGSC0003DMT400070249	Spermine/spermidine synthase family protein	PGSC0003DMT400069588	Miraculin	PGSC0003DMT400082714	Conserved gene of unknown function
PGSC0003DMT400070336	Early tobacco anther 1	PGSC0003DMT400069629	O-linked n-acetylglucosamine transferase, ogt	PGSC0003DMT400082749	Calmodulin binding protein
PGSC0003DMT400070384	Hypothetical gene of unknown function	PGSC0003DMT400069653	carboxyl-terminal proteinase	PGSC0003DMT400083298	Copia-type reverse transcriptase
PGSC0003DMT400070399	disease resistance protein	PGSC0003DMT400069698	Deleted in split hand/splt foot protein 1	PGSC0003DMT400084332	F-box family protein
PGSC0003DMT400070430	Rar1 protein	PGSC0003DMT400069734	Bet v I allergen family protein	PGSC0003DMT400084751	Zinc finger protein
PGSC0003DMT400070603	Hypothetical gene of unknown function	PGSC0003DMT400069845	GRAS transcription factor	PGSC0003DMT400085102	Zinc finger protein PIF1
PGSC0003DMT400070805	Sad1-unc84	PGSC0003DMT400070158	Leucine-rich repeat receptor-like tyrosine-protein kinase	PGSC0003DMT400085242	RRNA intron-encoded homing endonuclease
PGSC0003DMT400070897	Hypothetical gene of unknown function	PGSC0003DMT400070230	Catechol O-methyltransferase	PGSC0003DMT400085428	Hypothetical gene of unknown function
PGSC0003DMT400070908	Conserved gene of unknown function	PGSC0003DMT400070235	Hypothetical gene of unknown function	PGSC0003DMT400085947	Conserved gene of unknown function
PGSC0003DMT400070949	DNA-directed RNA polymerase II 19 kD polypeptide rpb7	PGSC0003DMT400070587	Ring-H2 finger protein ATL4J	PGSC0003DMT400086166	RRNA intron-encoded homing endonuclease
PGSC0003DMT400070973	non-LTR retrolelement reverse transcriptase	PGSC0003DMT400070619	Hypothetical gene of unknown function	PGSC0003DMT400086245	Kinase
PGSC0003DMT400070986	Heat shock protein 70	PGSC0003DMT400070695	Aminotransferase-like, plant mobile domain domain containing protein	PGSC0003DMT400086533	S-locus lectin protein kinase family protein
PGSC0003DMT400071057	Glutathione s-transferase	PGSC0003DMT400071043	Gibberellin 2-oxidase	PGSC0003DMT400086922	AP2/ERF domain-containing transcription factor
PGSC0003DMT400071119	RNase H family protein	PGSC0003DMT400071248	KH domain-containing protein	PGSC0003DMT400087588	Disease resistance protein
PGSC0003DMT400071257	Hypothetical gene of unknown function	PGSC0003DMT400071330	Triosephosphate isomerase	PGSC0003DMT400087791	Long cell-linked locus protein
PGSC0003DMT400071394	F-box family protein	PGSC0003DMT400071372	alcohol dehydrogenase	PGSC0003DMT400090327	NAC domain-containing protein
PGSC0003DMT400072555	Mal d 1-associated protein	PGSC0003DMT400071378	Shaggy-like kinase 6 (Nsk6)	PGSC0003DMT400090967	Regulator of gene silencing
PGSC0003DMT400072601	Interferon-induced GTP-binding protein mx	PGSC0003DMT400071410	Hypothetical gene of unknown function	PGSC0003DMT400091158	FERONIA receptor-like kinase
PGSC0003DMT400072755	Pentatricopeptide repeat-containing protein, chloroplastic	PGSC0003DMT400071445	TIR-NBS disease resistance	PGSC0003DMT400091190	Conserved gene of unknown function
PGSC0003DMT400073005	GCK domain containing protein	PGSC0003DMT400071510	Nodulin 26-like intrinsic protein	PGSC0003DMT400091500	Kinase
PGSC0003DMT400073491	Vacuolar membrane ATPase subunit c''	PGSC0003DMT400071815	Conserved gene of unknown function	PGSC0003DMT400091537	RRNA intron-encoded homing endonuclease
PGSC0003DMT400073689	26.5 kDa heat shock protein, mitochondrial	PGSC0003DMT400071904	Hypoxia-responsive family protein	PGSC0003DMT400091831	Basic 7S globulin 2 small subunit
PGSC0003DMT400073713	Heat shock protein	PGSC0003DMT400071977	Hypothetical gene of unknown function	PGSC0003DMT400091887	Leucine-rich repeat containing protein
PGSC0003DMT400073722	DUF2921 domain containing protein	PGSC0003DMT400072001	Hypothetical gene of unknown function	PGSC0003DMT400091896	Zinc finger DNA-binding protein
PGSC0003DMT400073754	Hypothetical gene of unknown function	PGSC0003DMT400072136	Conserved gene of unknown function	PGSC0003DMT400092218	RRNA intron-encoded homing endonuclease
PGSC0003DMT400073755	Conserved gene of unknown function	PGSC0003DMT400072263	Hypothetical gene of unknown function	PGSC0003DMT400093829	Disease resistance protein RGA2
PGSC0003DMT400073851	Ethylene receptor homolog	PGSC0003DMT400072286	Rhomboid protein	PGSC0003DMT400094259	Autoinhibited calcium ATPase
PGSC0003DMT400073852	Ethylene receptor homolog	PGSC0003DMT400072404	Transcription factor	PGSC0003DMT400094318	Avr9/Cf-9 rapidly elicited protein 65
PGSC0003DMT400073888	non-LTR retroelement reverse transcriptase	PGSC0003DMT400072665	Glutamine synthetase I	PGSC0003DMT400094705	RRNA intron-encoded homing endonuclease
PGSC0003DMT400074317	Ribonuclease	PGSC0003DMT400072825	Cp protein	PGSC0003DMT400094849	Replication factor A 1, rfa1
PGSC0003DMT400074377	mRNA, clone: RTFL01-28-H06	PGSC0003DMT400072891	MADS-box transcription factor	PGSC0003DMT400095174	Kinase
PGSC0003DMT400074382	ATP-binding cassette transporter	PGSC0003DMT400072926	Serine/threonine protein kinase B	PGSC0003DMT400095271	WRKY27-1 transcription factor
PGSC0003DMT400074385	ATP-binding cassette transporter	PGSC0003DMT400073008	Phosphate transporter PHO1 homolog 10	PGSC0003DMT400096032	Regulator of gene silencing
PGSC0003DMT400074648	NADH-ubiquinone oxidoreductase chain 5	PGSC0003DMT400073015	Hypothetical gene of unknown function	PGSC0003DMT400096174	Conserved gene of unknown function
PGSC0003DMT400074763	Alpha-soluble NSF attachment protein	PGSC0003DMT400073104	Hypothetical gene of unknown function	PGSC0003DMT400097155	F-box family protein
PGSC0003DMT400074843	Meiotic asynaptic mutant 1	PGSC0003DMT400073238	Kinase	PGSC0003DMT400097702	Cation-transporting atpase plant
PGSC0003DMT400074914	NADH-ubiquinone oxidoreductase fe-s protein	PGSC0003DMT400073315	Phospholipid N-methyltransferase
PGSC0003DMT400074944	Conserved gene of unknown function	PGSC0003DMT400073317	CBL-interacting serine/threonine-protein kinase
PGSC0003DMT400074952	Amino acid transporter	PGSC0003DMT400073331	PPPDE putative thiol peptidase family protein
PGSC0003DMT400074958	Hypothetical gene of unknown function	PGSC0003DMT400073334	AP/ERF transcription factor
PGSC0003DMT400074994	Histone H2B.1	PGSC0003DMT400073467	Phospholipase D
PGSC0003DMT400075032	Bax inhibitor	PGSC0003DMT400073633	ATP binding microtubule motor family protein
PGSC0003DMT400075096	non-LTR retroelement reverse transcriptase	PGSC0003DMT400073656	Hypothetical gene of unknown function
PGSC0003DMT400075315	Auxin-induced protein 5NG4	PGSC0003DMT400073765	Cysteine desulfurylase
PGSC0003DMT400075540	Ankyrin repeat-containing protein	PGSC0003DMT400073770	Cysteine desulfurylase
PGSC0003DMT400075628	Mechanosensitive ion channel domain-containing protein	PGSC0003DMT400074183	Myb-like DNA-binding domain, SHAQKYF class family protein
PGSC0003DMT400075878	Protein binding protein	PGSC0003DMT400074524	Hypothetical gene of unknown function
PGSC0003DMT400075993	JHL07K02.15 protein	PGSC0003DMT400074657	2-oxoglutarate-dependent dioxygenase
PGSC0003DMT400076009	JHL07K02.15 protein	PGSC0003DMT400074692	Hypothetical gene of unknown function
PGSC0003DMT400076051	Protein MOS2	PGSC0003DMT400074934	BZIP domain class transcription factor
PGSC0003DMT400076402	Hypothetical gene of unknown function	PGSC0003DMT400075007	Conserved gene of unknown function
PGSC0003DMT400076547	Hec1 protein	PGSC0003DMT400075011	Hypothetical gene of unknown function
PGSC0003DMT400076572	Ethylene-responsive transcriptional coactivator	PGSC0003DMT400075123	Paired amphipathic helix domain containing protein
PGSC0003DMT400076584	CSN8	PGSC0003DMT400075456	Resveratrol/hydroxycinnamic acid O-glucosyltransferase
PGSC0003DMT400076593	Endonuclease/exonuclease/phosphatase	PGSC0003DMT400075558	Ran GTPase binding protein
PGSC0003DMT400076648	UV-induced protein uvi31	PGSC0003DMT400075560	Hypothetical gene of unknown function
PGSC0003DMT400077018	F-box family protein	PGSC0003DMT400075563	Growth-regulating factor 3
PGSC0003DMT400077090	Classical AGP	PGSC0003DMT400075780	Zinc ion binding protein
PGSC0003DMT400077130	TMV resistance protein N	PGSC0003DMT400075948	Glutamine dumper 6
PGSC0003DMT400077203	Ribonuclease H domain containing protein	PGSC0003DMT400076146	Hypothetical gene of unknown function
PGSC0003DMT400077234	Retrotransposon protein, Ty1-copia subclass	PGSC0003DMT400076247	Leucine-rich repeat receptor protein kinase EXS
PGSC0003DMT400077256	Hypothetical gene of unknown function	PGSC0003DMT400076248	Protein NLP3
PGSC0003DMT400077346	Domain of unknown function XS domain containing protein	PGSC0003DMT400076250	Leucine-rich repeat receptor protein kinase EXS
PGSC0003DMT400077357	HSP70T-2	PGSC0003DMT400076252	Histone deacetylase
PGSC0003DMT400077701	Hypothetical gene of unknown function	PGSC0003DMT400076418（StHsf026）	HsfB5
PGSC0003DMT400077933	ZPT2-8	PGSC0003DMT400076442	Plant-specific domain TIGR01615 family protein
PGSC0003DMT400077951	Conserved gene of unknown function	PGSC0003DMT400076616	Hypothetical gene of unknown function
PGSC0003DMT400078005	UDP-glucuronosyltransferase	PGSC0003DMT400076672	Hypothetical gene of unknown function
PGSC0003DMT400078006	17.6 kDa class I heat shock protein	PGSC0003DMT400076929	Conserved gene of unknown function
PGSC0003DMT400078007	17.7 kDa class I heat shock protein	PGSC0003DMT400077252	Hypothetical gene of unknown function
PGSC0003DMT400078008	17.6 kDa class I heat shock protein	PGSC0003DMT400077359	Hypothetical gene of unknown function
PGSC0003DMT400078201	17.7 kDa class I heat shock protein	PGSC0003DMT400077593	Transposon-like ORF protein
PGSC0003DMT400078202	17.7 kDa class I heat shock protein	PGSC0003DMT400077905	polyprotein
PGSC0003DMT400078463	Heat shock protein binding protein	PGSC0003DMT400078051	20G-Fe(II) oxidoreductase
PGSC0003DMT400078621	Eukaryotic translation initiation factor 5	PGSC0003DMT400078209	Acyl-CoA thioesterase
PGSC0003DMT400079091	Hypothetical gene of unknown function	PGSC0003DMT400078243	Protein kinase
PGSC0003DMT400079116	membrane-anchored protein	PGSC0003DMT400078329	Homeobox protein
PGSC0003DMT400079121	DUF21 domain-containing protein	PGSC0003DMT400078876	Conserved gene of unknown function
PGSC0003DMT400079238	SKIP interacting protein 16	PGSC0003DMT400078946	Cytochrome P450 71D7
PGSC0003DMT400079351	Hypothetical gene of unknown function	PGSC0003DMT400078951	Ring finger protein
PGSC0003DMT400079446	Hypothetical gene of unknown function	PGSC0003DMT400078956	Nodulin family protein
PGSC0003DMT400079469	NADH dehydrogenase [ubiquinone] iron-sulfur protein 2	PGSC0003DMT400078959	Serine-rich protein
PGSC0003DMT400079617	Hypothetical gene of unknown function	PGSC0003DMT400078993	Conserved gene of unknown function
PGSC0003DMT400079641	Peptidase	PGSC0003DMT400079230	Homeodomain protein
PGSC0003DMT400079642	Pentatricopeptide repeat-containing protein	PGSC0003DMT400079375	ATP binding protein
PGSC0003DMT400079678	Hypothetical gene of unknown function	PGSC0003DMT400079441	Tetratricopeptide repeat domain-containing protein
PGSC0003DMT400079844	JHL20J20.13 protein	PGSC0003DMT400079501	Phd finger transcription factor
PGSC0003DMT400079916	Hypothetical gene of unknown function	PGSC0003DMT400079509	Hypothetical gene of unknown function
PGSC0003DMT400080004	Pentatricopeptide repeat-containing protein	PGSC0003DMT400079840	Glutathione S-transferase
PGSC0003DMT400080148	Hypothetical gene of unknown function	PGSC0003DMT400079841	glutathione S-transferase parC
PGSC0003DMT400080154	Receptor protein kinase	PGSC0003DMT400080377	Purple acid phosphatase
PGSC0003DMT400080332	F-Box protein	PGSC0003DMT400080831	Hypothetical gene of unknown function
PGSC0003DMT400080337	F-box domain-containing protein	PGSC0003DMT400080898	Gag-pol polyprotein
PGSC0003DMT400080429	Bacterial spot disease resistance protein 4	PGSC0003DMT400080959	Glycine rich protein domain containing protein
PGSC0003DMT400080469	Trypsin proteinase inhibitor	PGSC0003DMT400080961	Pseudouridine synthase
PGSC0003DMT400080588	Heat shock 70 kDa protein	PGSC0003DMT400081445	2-Hydroxyisoflavanone dehydratase
PGSC0003DMT400080589	Pentatricopeptide repeat-containing protein	PGSC0003DMT400081502	Hypothetical gene of unknown function
PGSC0003DMT400080610	Hypothetical gene of unknown function	PGSC0003DMT400082123	DUF1677 domain containing protein
PGSC0003DMT400080628	23 kDa polypeptide of water-oxidizing complex of photosystem II	PGSC0003DMT400082342	Lipid binding protein
PGSC0003DMT400080935	Peptidylprolyl isomerase	PGSC0003DMT400082505	HJTR2GH1 protein
PGSC0003DMT400081416	Conserved gene of unknown function	PGSC0003DMT400082520	Integrase
PGSC0003DMT400081417	GATA transcription factor	PGSC0003DMT400083180	Short chain dehydrogenase
PGSC0003DMT400081707	Hypothetical gene of unknown function	PGSC0003DMT400083269	Conserved gene of unknown function
PGSC0003DMT400081973	Serine/threonine-protein phosphatase	PGSC0003DMT400083309	Orf147a protein
PGSC0003DMT400082092	Lactoylglutathione lyase	PGSC0003DMT400083718	NBS-LRR resistance protein
PGSC0003DMT400082441	Mitosis protein YLS8	PGSC0003DMT400083896	Beta-galactosidase
PGSC0003DMT400082444	pentatricopeptide repeat-containing protein, mitochondrial	PGSC0003DMT400084137	Hypothetical gene of unknown function
PGSC0003DMT400082676	Hypothetical gene of unknown function	PGSC0003DMT400084322	Hypothetical gene of unknown function
PGSC0003DMT400083465	Hypothetical gene of unknown function	PGSC0003DMT400084331	Hypothetical gene of unknown function
PGSC0003DMT400083798	Hypothetical gene of unknown function	PGSC0003DMT400084479	Conserved gene of unknown function
PGSC0003DMT400083809	orf448 (mitochondrion)	PGSC0003DMT400084505	Hypothetical gene of unknown function
PGSC0003DMT400083810	Ribosomal protein S4	PGSC0003DMT400084688	Beta-phellandrene synthase
PGSC0003DMT400083814	Ribosomal protein L5	PGSC0003DMT400085101	Glucosyl/glucuronosyl transferases
PGSC0003DMT400083950	Hypothetical gene of unknown function	PGSC0003DMT400085728	Alpha-6-galactosyltransferase
PGSC0003DMT400083951	Hypothetical gene of unknown function	PGSC0003DMT400086078	Hypothetical gene of unknown function
PGSC0003DMT400084287	Lrr receptor protein kinase	PGSC0003DMT400086091	Hypothetical gene of unknown function
PGSC0003DMT400084315	Hypothetical gene of unknown function	PGSC0003DMT400086222	Conserved gene of unknown function
PGSC0003DMT400084480	Hypothetical gene of unknown function	PGSC0003DMT400087458	Dof-domain transcription factor protein
PGSC0003DMT400084520	Hypothetical gene of unknown function	PGSC0003DMT400087664	UDP-glucose:glucosyltransferase
PGSC0003DMT400085580	Conserved gene of unknown function	PGSC0003DMT400088288	C2 domain-containing protein
PGSC0003DMT400086529	Hypothetical gene of unknown function	PGSC0003DMT400089598	Hypothetical gene of unknown function
PGSC0003DMT400087476	Transposase	PGSC0003DMT400089872	DUF868 domain containing protein
PGSC0003DMT400087790	Zinc finger protein	PGSC0003DMT400091786	VsaE2
PGSC0003DMT400088400	DELLA protein RGL2	PGSC0003DMT400092749	Xyloglucan-specific endoglucanase inhibitor 4
PGSC0003DMT400088521	Pentatricopeptide repeat-containing protein, chloroplastic	PGSC0003DMT400092800	Mannan endo-1,4-beta-mannosidase 1
PGSC0003DMT400088590	PDR-like ABC transporter	PGSC0003DMT400093258	UDP-glucose:glucosyltransferase
PGSC0003DMT400088692	Hypothetical gene of unknown function	PGSC0003DMT400093623	Conserved gene of unknown function
PGSC0003DMT400088720	Glycosyltransferase	PGSC0003DMT400094428	Leucine-rich repeat receptor protein kinase EXS
PGSC0003DMT400088908	Chloroplast small heat shock protein class I	PGSC0003DMT400097260	VQ motif-containing protein
PGSC0003DMT400089913	Chloroplast small heat shock protein class I
PGSC0003DMT400090250	GAMYB-binding protein
PGSC0003DMT400090346	Anthocyanidin 3-O-glucosyltransferase
PGSC0003DMT400090843	Conserved gene of unknown function
PGSC0003DMT400090927	ORF305
PGSC0003DMT400090961	Hypothetical gene of unknown function
PGSC0003DMT400091020	Potassium channel NKT1
PGSC0003DMT400091212	Kiwellin
PGSC0003DMT400091565	Conserved gene of unknown function
PGSC0003DMT400092175	Hypothetical gene of unknown function
PGSC0003DMT400092647	Conserved gene of unknown function
PGSC0003DMT400092929	Pentatricopeptide repeat-containing protein
PGSC0003DMT400093269	SAUR family protein
PGSC0003DMT400093440	Hypothetical gene of unknown function
PGSC0003DMT400093469	Hypothetical gene of unknown function
PGSC0003DMT400094931	Conserved gene of unknown function
PGSC0003DMT400095907	Hypothetical gene of unknown function
PGSC0003DMT400096979	Disease resistance protein R3a
PGSC0003DMT400097121	Acetyltranferase
PGSC0003DMT400097200	threonyl-tRNA synthetase
